# Supplementary material for: RNA compaction and iterative scanning for small RNA targets by the Hfq chaperone
Source: Nat Commun. 2024 Mar 7;15:2069. doi: 10.1038/s41467-024-46316-6 (PMC10920880; doi:10.1038/s41467-024-46316-6)
Supplement: Supplementary file 5 — Source Data [file 41467_2024_46316_MOESM5_ESM.xlsx]

## Sheet: Fig.1A
Figure 1A
The distribution of distances between the center of a strong ARN motif (five ARN triplets with up to 2 mismatches) and the 5′ end of an sRNA binding site compiled from CRAC data (Tree et al., 2014, Fig. 2J)
		distance between ARN5m2 and sRNA binding site
		-87
		-83
		-64
		-48
		-35
		-30
		-22
		-15
		-13
		-12
		-10
		-10
		-10
		-10
		-7
		-5
		-5
		-4
		-3
		-1
		-1
		-1
		-1
		0
		0
		2
		3
		10
		14
		35
		42

## Sheet: Fig.1D
Figure 1D
Distributions of sRNA-mRNA dwell times for mRNAs with different spacer lengths.
		lifetimes (s)
		N0	N15	N35
		0.1	0.3	2
		0.1	0.4	2.1
		0.2	0.7	14
		0.2	4.6	14.9
		0.3	5.6	16.6
		0.4	6.5	16.7
		0.7	9.9	17.9
		0.8	9.9	18.7
		1.1	15.5	24.2
		1.6	16.9	27.1
		1.6	19.7	28
		1.9	23.7	28.4
		1.9	25.7	28.9
		3.3	25.9	29.6
		4.3	26.9	34.9
		4.9	27.5	40.2
		5.1	40.8	42.1
		5.3	45.1	49.6
		5.4	46	54.6
		6.7	48.4	56.9
		6.8	49.3	62.1
		7.1	52.2	63.7
		7.8	53.6	64.3
		9.8	55.5	64.5
		10	64.9	66.9
		10.8	65.4	69.8
		10.8	72.2	73.1
		11.9	78	75.9
		12.5	82.3	79.6
		13.3	82.7	89.1
		13.7	88.3	91.5
		14.5	89.7	95.9
		14.5	89.8	102.9
		17.4	91.8	110.8
		18.1	100.1	112.3
		19.3	101.3	113
		20.1	101.6	113.1
		23.2	107.2	121.6
		23.8	107.7	121.9
		24.9	115.2	125.9
		25.7	118.4	126.8
		25.9	121.6	130.6
		26.4	123.5	134.3
		26.5	127.5	134.7
		30.1	141.1	135.2
		32	145.4	139
		32.7	148.1	139.1
		34	149.7	146.2
		34.8	152.2	148.3
		36.2	152.5	162.3
		36.5	153.3	162.6
		36.5	156.4	182.8
		36.7	156.6	184.1
		37.3	161.4	184.9
		38.5	164.9	186.1
		39.7	167	190
		42.8	177.1	191.1
		43.2	179.2	194.5
		44.7	179.8	197.7
		46.3	180.2	202.1
		46.6	184.8	202.8
		47.2	191	206.2
		48.8	191.7	221
		49	192.2	223.6
		49.4	192.9	224.2
		54.3	193.5	225.4
		54.5	194.7	225.9
		54.8	195.2	230.6
		63.1	196.3	234.1
		63.3	197.5	235.9
		64.3	201	237
		64.9	208.7	242.6
		67.3	209.3	244.6
		69	211.8	245.4
		69.2	217.2	246.4
		71.6	223.4	246.8
		73	223.5	247.3
		73.1	223.7	250.4
		80.2	226.1	250.5
		83.4	226.5	250.9
		88.3	236.2	253.2
		90.3	238.3	257.6
		91.2	243	258.6
		94.1	246.5	263.2
		94.8	246.9	264.8
		96	248	265.2
		99.9	248.3	267.2
		100.9	249.7	268.4
		107.7	251	268.5
		111.3	253.4	271.3
		111.3	255.7	274.6
		112.2	256.5	275.6
		119.2	257.1	276.5
		119.5	257.3	277.7
		121	259.5	279.5
		133	260.9	279.8
		135.3	260.9	280.4
		140.8	267.4	282.9
		143	269.2	283.1
		144	271.7	284
		144.5	273.1	284.8
		144.5	274	286.2
		145.7	274.6	286.4
		157.4	276.3	287.3
		160.6	276.8	287.6
		161	277.6	288.5
		166.5	277.8	288.5
		184.9	279.9	288.6
		188.6	280	289.1
		195.7	281	289.2
		196.7	282.2	290.5
		200	282.8	291.9
		203.1	282.9	292.1
		204.1	283	294.9
		209.7	284.7	295
		217.2	284.8	295.6
		221.8	285.2	295.7
		224.2	287.6	296.4
		226.8	287.8	296.8
		230.7	288.1	32.9
		232.6	288.5	9.7
		233.1	288.6	26
		236.9	288.7	268.8
		238.8	289.4	42.8
		240.6	291.5	248.2
		254.9	292.9	42
		258	293.3	283.4
		260.7	294.8	259.5
		267.2	295.9	105.3
		267.3	219	23
		267.9	195.7	50.5
		268.7	223.4	160.6
		269.9	101.4	80.6
		271	41.2	1.4
		274	102.1	39.6
		275	97.8	281.8
		275.5	232.2	262.2
		278.8	238.1	294.6
		283.7	296.6	45.9
		286.1	252.8	184.6
		288.2	21.5	218.7
		288.4	296.2	127.8
		289.9	218.2	204.7
		291.3	128.6	221.6
		292.1	231	264.5
		292.9	287.9	146
		294	292.8	65.8
		294.4	285.4	1.7
		297	24.3	131.6
		297.7	282.4	36.1
		0.2	215.1	286.9
		0.6	18.9	81.5
		0.8	259.6	15.4
		1	297.6	250.2
		1.1	267.7	6.9
		2.2	292.9	1.7
		2.4	59.7	148
		2.7	287.2	108.8
		3.2	255.6	31.6
		3.4	136.6	223.3
		3.4	267.7	242.5
		3.7	297.5	60
		3.9	265.6	14.6
		5.1	191.5	197
		7.9	273.3	36.4
		8.1	31.7	158.8
		8.3	14.2	184.1
		9.5	92.3	160.4
		10.3	287	87
		11.5	148.7	6.8
		11.6	50	226
		11.9	234.1	68.8
		13.6	16.5	92.8
		14	294.9	153.2
		16.4	177.1	30
		16.7	274.7	179.8
		16.7	46.7	77.1
		17	160.7	174
		17.2	208.6	76.1
		17.2	2	53.8
		18.2	30	265.2
		18.9	2	278.2
		19.3	101.1	125.5
		20	53.4	79.7
		21.6	93	29.9
		23.6	276.6	33.2
		23.6	158.2	31.3
		24	4.3	59.3
		25.4	26.2	154.1
		27.4	89.5	239.6
		30.9	73.4	13.1
		31.3	14.6	164
		33.2	103.3	5.9
		33.5	229.1	43.6
		33.5	92.6	278.7
		34	214.5	80
		34.3	137.4	267.8
		36	21.9	287.2
		37.4	268.6	288
		38.7	159.9	277.4
		40.4	171.4	257.3
		41.1	118.5	215.5
		42.3	216.7	189.2
		43.8	1.4	246.5
		46.3	144.5	264.4
		47.1	167.9	54.3
		47.2	85	292.9
		48.2	175.1	172.1
		49.3	233.9	168.4
		56.2	256.5	67
		61.9	210.2	4.2
		61.9	266.8	5.8
		62.8	66.1	190.4
		65.2	79.1	231.6
		65.6	1.6	283.8
		67.1	200.7	253.6
		70.7	8.6	294.9
		70.8	119.5	90.5
		72.2	240.9	54.3
		75.7		68
		76		155.5
		76.6		34.5
		77.6		10.1
		80.5		201.1
		84.1		141.5
		86.1		13.4
		88.6		58.3
		90.9		31.3
		92.1		167.7
		93.2		64.8
		96		11.1
		97.4		245.9
		105.1		256.4
		106.1		138.5
		109.6		0.1
		111		188.6
		114.4		203.3
		115.1		21.8
		117.7		199
		125.7		258.3
		126.3		17.6
		127.8		172.3
		132.3		243.9
		132.6		251.5
		133.3		69
		136.1		238.5
		137.6		61.1
		140.3		138.4
		141		250.3
		143.9		90.2
		147.5		14.9
		148.8		138.3
		153.1		59.4
		166		24.1
		178.1		125.3
		178.4		260.3
		187.3		224
		187.7		20.3
		197.9		240.6
		201.2		73.7
		201.4		140
		210.9		85.4
		216		262.5
		229.9		120
		230.4		264.8
		233.3		253.2
		237.4		263.1
		238.7		162.3
		238.9		294.4
		239.2		257.6
		241.4		0.3
		241.5		277.1
		243.8		180.8
		247.7		7
		252.5		142.6
		254		181.2
		257.8		38.7
		257.9		54.8
		265.6		160.3
		267.2		241.2
		276.7		41.4
		276.9		126.4
		277		258.8
		277.6		130
		279		129.8
		285		144
		287.4		3.3
		290.5		172.5
		292.3		293.8
		293.2		290.3
		297.5		284.5
		215.7		97
		291.2		23.2
		25.6		129.8
		285.3		77.6
		291.7		160.2
		219.3		79.6
		293.6		249.3
		283.6		292
		247.2		117.1
		276.3		4.8
		281.3		57.7
		275.4		205.1
		264.1		245.6
		153.6		267.9
		296.1		263.4
		115.5		98.8
		286.3		12.4
		254.4		280
		287.8		269.8
		271.2		69.9
		251.9		169.9
		290.8		9.6
		90.6
		259.6
		291.6
		206
		279
		268.9
		207.6
		263.3
		265.2
		252.5
		265.8
		254.7
		126.7
		282.4
		241.9
		23.1
		278
		108.4
		8.8
		10.4
		1.4
		210
		207.5
		164.4
		114.2
		99.7
		72.4
		145.4
		12.2
		102.3
		28.3
		8.4
		77.4
		131.1
		112
		83.9
		81.7
		2.7
		6.3
		75.1
		11
		24.1
		28
		33.7
		57.2
		52.6
		15.8
		15
		42.1
		17.2
		42.2
		7.3
		1.6
		20.4
		1.2
		20.6
		5.2
		1.7
		1.2
		4
		3
		3.7
		4.7
		8.1
		4.4
		1.2
		3
		11.3
		2.7

## Sheet: Fig.1E-G
Figure 1E-G
Cumulative distribution of sRNA-Hfq arrival times in the presence of wild type Hfq, distal Hfq mutant Y25D, or without Hfq for mRNAs with spacers N0, N15 and N35.
		N0						N15					N35
			% annealed mRNAs						% annealed mRNAs					% annealed mRNAs
		time to first annealing event	WT	Y25D	no Hfq			time to first annealing event	WT	Y25D			time to first annealing event	WT	Y25D	no Hfq
		0.014286	0.434783					0.05	0.510204				0.1	0.358423
		0.514286	0.869565					0.16	1.02041				0.7	0.716846
		0.9	1.30435					0.45	1.53061				0.8	1.07527
		1.3	1.73913					0.85	2.04082				1	1.43369
		1.31429	2.17391					0.95	2.55102				1.2	1.79211
		1.6	2.6087					0.96	3.06122				1.2	2.15054
		2.2	3.04348					1.66	3.57143				1.39	2.50896
		2.4	3.47826					1.76	4.08163				1.59	2.86738
		2.5	3.91304					2.05	4.59184				1.79	3.22581
		2.7	4.34783					2.15	5.10204				1.8	3.58423
		2.9	4.78261					2.36	5.61224				2.1	3.94265
		2.91429	5.21739					2.45	6.12245				2.49	4.30107
		3	5.65217					2.55	6.63265				2.59	4.6595
		4	6.08696					2.86	7.14286				2.6	5.01792
		4.01429	6.52174					2.96	7.65306				2.8	5.37634
		4.1	6.95652					3.55	8.16327				3	5.73477
		4.3	7.3913					3.66	8.67347				3.1	6.09319
		4.51429	7.82609					4.15	9.18367				3.29	6.45161
		4.51429	8.26087					4.35	9.69388				3.29	6.81004
		4.7	8.69565					4.95	10.2041				3.6	7.16846
		4.7	9.13044					4.96	10.7143				4.39	7.52688
		5	9.56522					5.06	11.2245				4.4	7.8853
		5.31429	10					5.06	11.7347				4.7	8.24373
		5.41429	10.4348					5.16	12.2449				4.99	8.60215
		5.51429	10.8696					5.16	12.7551				5.2	8.96057
		5.6	11.3043					5.35	13.2653				6.29	9.319
		5.81429	11.7391					5.36	13.7755				6.4	9.67742
		6.11429	12.1739					5.45	14.2857				7	10.0358
		6.41429	12.6087					5.65	14.7959				7.29	10.3943
		6.41429	13.0435					5.75	15.3061				7.3	10.7527
		6.5	13.4783					6.05	15.8163				7.3	11.1111
		6.51429	13.913					6.46	16.3265				7.5	11.4695
		6.7	14.3478					7.15	16.8367				7.79	11.828
		7.2	14.7826					7.86	17.3469				7.89	12.1864
		7.21429	15.2174					8.05	17.8571				8.4	12.5448
		7.3	15.6522					8.06	18.3673				8.69	12.9032
		7.31429	16.087					8.76	18.8775				8.7	13.2616
		7.6	16.5217					8.86	19.3878				9.09	13.6201
		7.9	16.9565					8.96	19.898				9.19	13.9785
		8	17.3913					9.06	20.4082				9.3	14.3369
		8.5	17.8261					9.45	20.9184				9.59	14.6953
		8.5	18.2609					9.56	21.4286				9.69	15.0538
		8.6	18.6957					9.66	21.9388				9.79	15.4122
		8.7	19.1304					10.06	22.449				10.2	15.7706
		8.8	19.5652					10.06	22.9592				10.29	16.129
		8.91429	20					10.16	23.4694				10.59	16.4875
		9.11429	20.4348					10.45	23.9796				10.99	16.8459
		10	20.8696					11.36	24.4898				11	17.2043
		10.3143	21.3043					11.86	25				11.7	17.5627
		10.4	21.7391					12.45	25.5102				11.79	17.9212
		10.4	22.1739					12.65	26.0204				11.8	18.2796
		10.6143	22.6087					12.95	26.5306				12.09	18.638
		10.8	23.0435					13.46	27.0408				12.2	18.9964
		11.0143	23.4783					13.56	27.551				12.39	19.3548
		11.0143	23.913					13.66	28.0612				12.4	19.7133
		11.3143	24.3478					13.76	28.5714				12.49	20.0717
		12.1143	24.7826					14.36	29.0816				12.5	20.4301
		12.8	25.2174					14.36	29.5918				12.6	20.7885
		13.1	25.6522					14.55	30.102				12.8	21.147
		13.2	26.087					15.95	30.6122				13.49	21.5054
		13.2	26.5217					15.96	31.1225				13.5	21.8638
		13.2143	26.9565					16.15	31.6327				13.8	22.2222
		13.4143	27.3913					16.15	32.1429				14.19	22.5806
		13.8143	27.8261					16.16	32.6531				14.5	22.9391
		14.3143	28.2609					16.26	33.1633				14.8	23.2975
		14.4	28.6957					16.36	33.6735				15	23.6559
		14.5	29.1304					16.56	34.1837				15.09	24.0143
		15.0143	29.5652					16.66	34.6939				15.09	24.3728
		15.1	30					17.26	35.2041				15.19	24.7312
		15.2	30.4348					18.35	35.7143				15.29	25.0896
		15.4143	30.8696					18.76	36.2245				16.9	25.448
		15.8143	31.3043					18.96	36.7347				17.3	25.8065
		16	31.7391					19.25	37.2449				17.4	26.1649
		16.1143	32.1739					19.45	37.7551				17.49	26.5233
		17.0143	32.6087					19.76	38.2653				17.79	26.8817
		17.0143	33.0435					20.05	38.7755				18.1	27.2401
		17.3	33.4783					20.06	39.2857				18.39	27.5986
		17.5	33.913					20.35	39.7959				18.69	27.957
		17.6	34.3478					20.56	40.3061				18.7	28.3154
		18.1	34.7826					20.65	40.8163				18.79	28.6738
		18.7143	35.2174					21.26	41.3265				19.8	29.0323
		19	35.6522					21.56	41.8367				19.9	29.3907
		19.1	36.087					21.96	42.3469				20.1	29.7491
		19.3143	36.5217					22.56	42.8571				20.4	30.1075
		19.3143	36.9565					23.46	43.3674				20.9	30.4659
		19.3143	37.3913					23.65	43.8775				20.99	30.8244
		19.6143	37.8261					24.06	44.3878				21.29	31.1828
		20.2	38.2609					24.76	44.898				21.69	31.5412
		20.2143	38.6957					24.86	45.4082				22.59	31.8996
		20.6	39.1304					25.05	45.9184				22.69	32.2581
		20.7143	39.5652					25.86	46.4286				22.9	32.6165
		21.4	40					27.36	46.9388				23.59	32.9749
		21.5	40.4348					27.36	47.449				24.1	33.3333
		21.5	40.8696					27.36	47.9592				24.9	33.6918
		21.9	41.3043					27.75	48.4694				25.3	34.0502
		22.2143	41.7391					28.05	48.9796				25.59	34.4086
		22.4	42.1739					28.46	49.4898				25.8	34.767
		22.9	42.6087					29.16	50				26.99	35.1255
		23.2	43.0435					30.65	50.5102				27.09	35.4839
		23.5143	43.4783					30.75	51.0204				27.3	35.8423
		24.4143	43.913					31.36	51.5306				27.49	36.2007
		24.6	44.3478					31.46	52.0408				27.7	36.5591
		25.2143	44.7826					32.85	52.551				27.8	36.9176
		25.4	45.2174					33.86	53.0612				28.8	37.276
		25.5143	45.6522					35.36	53.5714				29.5	37.6344
		25.6143	46.087					35.66	54.0816				29.79	37.9928
		25.7	46.5217					36.46	54.5918				30.8	38.3513
		26.5	46.9565					36.76	55.102				31.09	38.7097
		27.2143	47.3913					37.65	55.6122				31.1	39.0681
		27.6	47.8261					38.76	56.1225				31.2	39.4265
		27.7143	48.2609					39.46	56.6326				31.79	39.785
		27.8	48.6957					40.06	57.1429				31.79	40.1434
		28.0143	49.1304					40.66	57.6531				32.1	40.5018
		28.0143	49.5652					40.86	58.1633				32.5	40.8602
		28.2143	50					41.05	58.6735				32.99	41.2186
		29.1	50.4348					41.95	59.1837				33.39	41.5771
		29.3	50.8696					43.16	59.6939				33.4	41.9355
		29.7	51.3043					45.56	60.2041				34.8	42.2939
		29.9	51.7391					45.65	60.7143				35.2	42.6523
		30.3143	52.1739					45.76	61.2245				35.2	43.0108
		30.5143	52.6087					46.45	61.7347				36.1	43.3692
		32.9143	53.0435					47.56	62.2449				36.8	43.7276
		33.1	53.4783					48.56	62.7551				37	44.086
		33.8143	53.913					49.66	63.2653				37.19	44.4444
		33.9143	54.3478					49.96	63.7755				37.3	44.8029
		34.2	54.7826					51.86	64.2857				37.59	45.1613
		34.3143	55.2174					52.15	64.7959				37.7	45.5197
		35.7	55.6522					52.36	65.3061				37.8	45.8781
		36.1143	56.087					53.56	65.8163				37.99	46.2366
		36.2	56.5217					53.85	66.3265				38.3	46.595
		36.8	56.9565					53.96	66.8367				39.2	46.9534
		36.8	57.3913					54.16	67.3469				39.59	47.3118
		38.1	57.8261					55.75	67.8571				39.7	47.6703
		38.1143	58.2609					57.06	68.3674				40.59	48.0287
		38.5143	58.6957					57.56	68.8775				41	48.3871
		39.2143	59.1304					57.56	69.3878				42.4	48.7455
		39.9143	59.5652					58.55	69.898				43.7	49.1039
		40.6	60					61.16	70.4082				44.89	49.4624
		40.9	60.4348					61.55	70.9184				45.19	49.8208
		41	60.8696					62.75	71.4286				45.49	50.1792
		43.0143	61.3043					64.25	71.9388				45.59	50.5376
		43.5	61.7391					64.45	72.449				45.8	50.8961
		43.7	62.1739					64.56	72.9592				46.3	51.2545
		43.7	62.6087					65.25	73.4694				47	51.6129
		46.2	63.0435					67.35	73.9796				47.29	51.9713
		47.4143	63.4783					69.25	74.4898				47.69	52.3297
		48.6	63.913					70.15	75				47.79	52.6882
		48.8143	64.3478					70.16	75.5102				48.89	53.0466
		51.3	64.7826					71.06	76.0204				49.1	53.405
		52.2143	65.2174					75.05	76.5306				49.1	53.7634
		52.4143	65.6522					77.96	77.0408				50.89	54.1219
		53.0143	66.087					78.45	77.551				51.4	54.4803
		54.2143	66.5217					79.06	78.0612				51.7	54.8387
		54.8	66.9565					79.35	78.5714				51.79	55.1971
		55.1143	67.3913					81.06	79.0816				52.09	55.5556
		55.4	67.8261					81.96	79.5918				52.1	55.914
		56.8143	68.2609					83.25	80.102				52.6	56.2724
		58	68.6957					84.35	80.6122				53.1	56.6308
		59.0143	69.1304					87.26	81.1225				53.59	56.9892
		59.8	69.5652					89.85	81.6326				55.59	57.3477
		60	70					95.36	82.1429				56.2	57.7061
		61.9143	70.4348					95.56	82.6531				58.1	58.0645
		62.9	70.8696					100.55	83.1633				61.29	58.4229
		63.9	71.3043					100.76	83.6735				62.29	58.7814
		69.1143	71.7391					102.15	84.1837				62.39	59.1398
		69.3	72.1739					102.55	84.6939				63.6	59.4982
		69.7	72.6087					102.75	85.2041				64	59.8566
		75.6	73.0435					103.06	85.7143				64.7	60.215
		77	73.4783					103.06	86.2245				64.7	60.5735
		77.3143	73.913					107.26	86.7347				64.9	60.9319
		77.8143	74.3478					108.86	87.2449				65.4	61.2903
		78.4	74.7826					115.96	87.7551				66.4	61.6487
		81.2143	75.2174					117.46	88.2653				67.59	62.0072
		81.7143	75.6522					118.46	88.7755				69.79	62.3656
		86.8143	76.087					121.16	89.2857				70.3	62.724
		87.6143	76.5217					126.55	89.7959				70.3	63.0824
		91.0143	76.9565					130.06	90.3061				71.3	63.4409
		91.6143	77.3913					135.16	90.8163				71.6	63.7993
		93.2	77.8261					140.25	91.3265				71.9	64.1577
		95.2	78.2609					144.06	91.8367				72.3	64.5161
		95.4143	78.6957					153.55	92.3469				72.39	64.8745
		96.7143	79.1304					159.95	92.8571				72.79	65.233
		98.3143	79.5652					160.15	93.3674				75.7	65.5914
		99.8143	80					169.06	93.8775				78.09	65.9498
		106.714	80.4348					169.75	94.3878				78.6	66.3082
		108.9	80.8696					172.35	94.898				81	66.6667
		114.114	81.3043					175.76	95.4082				81.1	67.0251
		114.2	81.7391					182.45	95.9184				81.8	67.3835
		114.3	82.1739					195.15	96.4286				83.7	67.7419
		120.914	82.6087					196.35	96.9388				90.29	68.1004
		121.714	83.0435					197.05	97.449				90.9	68.4588
		126.9	83.4783					197.35	97.9592				92.2	68.8172
		127.9	83.913					244.66	98.4694				92.6	69.1756
		129.314	84.3478					246.06	98.9796				94.1	69.534
		130.014	84.7826					274.56	99.4898				96.19	69.8925
		130.4	85.2174					281.85	100				96.8	70.2509
		139.014	85.6522					5.3		0.510204			98.2	70.6093
		145.7	86.087					6		1.02041			99	70.9677
		150.214	86.5217					17.3		1.53061			100.49	71.3262
		150.3	86.9565					23.5		2.04082			101.8	71.6846
		151.714	87.3913					27.2		2.55102			106.49	72.043
		152.4	87.8261					27.7		3.06122			107.19	72.4014
		154.214	88.2609					28.8		3.57143			108.1	72.7599
		156.714	88.6957					31.2		4.08163			112.39	73.1183
		157.514	89.1304					39.4		4.59184			112.8	73.4767
		162	89.5652					40.8		5.10204			116.1	73.8351
		162.5	90					41.8		5.61224			120	74.1936
		162.8	90.4348					50.7		6.12245			121.6	74.552
		165.114	90.8696					58.6		6.63265			121.6	74.9104
		168.214	91.3043					59.5		7.14286			124.99	75.2688
		173.614	91.7391					59.9		7.65306			127.2	75.6272
		176.214	92.1739					63.9		8.16327			135.2	75.9857
		178.314	92.6087					65.5		8.67347			135.4	76.3441
		181.614	93.0435					74.9		9.18367			135.7	76.7025
		181.8	93.4783					85.9		9.69388			135.89	77.0609
		182.014	93.913					87.2		10.2041			137	77.4193
		183.914	94.3478					96.3		10.7143			138.5	77.7778
		188.114	94.7826					98.6		11.2245			139.79	78.1362
		190.2	95.2174					100.8		11.7347			141.5	78.4946
		191.6	95.6522					118		12.2449			141.8	78.853
		192	96.087					118.9		12.7551			145.69	79.2115
		208.514	96.5217					126.9		13.2653			146.79	79.5699
		216.7	96.9565					133.5		13.7755			149.3	79.9283
		220.114	97.3913					135		14.2857			149.89	80.2867
		221.314	97.8261					150.2		14.7959			151.3	80.6452
		223.9	98.2609					161		15.3061			151.99	81.0036
		235.814	98.6957					164.5		15.8163			154.7	81.362
		248.414	99.1304					172.5		16.3265			158.8	81.7204
		259.014	99.5652					173.5		16.8367			159	82.0789
		287.8	100					179.8		17.3469			162.99	82.4373
		4.7		0.434783				185.4		17.8571			163.49	82.7957
		91.9		0.869565				197		18.3673			163.89	83.1541
		103.1		1.30435				205.1		18.8775			167.59	83.5125
		110.5		1.73913				216.1		19.3878			169.5	83.871
		114.4		2.17391				217.5		19.898			169.7	84.2294
		148.2		2.6087				221.5		20.4082			171	84.5878
		158.1		3.04348				222.3		20.9184			171.39	84.9462
		174.3		3.47826				230.5		21.4286			175.6	85.3047
		174.3		3.91304				240.9		21.9388			176.29	85.6631
		182.7		4.34783				248.3		22.449			184.3	86.0215
		200.3		4.78261				258.2		22.9592			184.39	86.3799
		209.9		5.21739				267.6		23.4694			185.19	86.7383
		216		5.65217				267.8		23.9796			185.6	87.0968
		236.2		6.08696				268.3		24.4898			187.39	87.4552
		266.1		6.52174				275.2		25			188.5	87.8136
		283.8		6.95652				277.6		25.5102			189.1	88.172
		32.9			0.434783			280.8		26.0204			190.3	88.5305
		41.5			0.869565								198.6	88.8889
		83.1			1.30435								205.1	89.2473
		85.9			1.73913								206.5	89.6057
		153.9			2.17391								206.69	89.9642
		204.8			2.6087								216.3	90.3226
		233.9			3.04348								217.3	90.681
		247.6			3.47826								218.1	91.0394
		254.9			3.91304								218.59	91.3979
		271.2			4.34783								222.29	91.7563
		276.7			4.78261								228.3	92.1147
													229.3	92.4731
													233.69	92.8315
													233.89	93.19
													236.19	93.5484
													237.3	93.9068
													241	94.2652
													241.29	94.6237
													242.5	94.9821
													243	95.3405
													243.59	95.6989
													246.89	96.0573
													254.5	96.4158
													255.3	96.7742
													257.1	97.1326
													267.4	97.491
													268.59	97.8495
													269.29	98.2079
													270.19	98.5663
													275.5	98.9247
													280.29	99.2832
													281.59	99.6416
													284.19	100
													1.8		0.358423
													3.5		0.716846
													3.8		1.07527
													3.9		1.43369
													5.2		1.79211
													5.9		2.15054
													6.2		2.50896
													8		2.86738
													8.6		3.22581
													10.5		3.58423
													12.5		3.94265
													12.6		4.30107
													13		4.6595
													15		5.01792
													16.7		5.37634
													17		5.73477
													18.1		6.09319
													18.9		6.45161
													19.9		6.81004
													20.2		7.16846
													20.4		7.52688
													22.8		7.8853
													23.9		8.24373
													25.2		8.60215
													27.4		8.96057
													27.8		9.319
													28.5		9.67742
													29		10.0358
													29.2		10.3943
													29.7		10.7527
													30.1		11.1111
													30.3		11.4695
													31.7		11.828
													31.8		12.1864
													32.9		12.5448
													33.5		12.9032
													33.9		13.2616
													37.4		13.6201
													37.7		13.9785
													38.1		14.3369
													38.6		14.6953
													39.3		15.0538
													39.5		15.4122
													40.4		15.7706
													41		16.129
													41.8		16.4875
													42.2		16.8459
													42.3		17.2043
													42.6		17.5627
													43.8		17.9212
													46.2		18.2796
													51.2		18.638
													52.8		18.9964
													53.2		19.3548
													54.8		19.7133
													55.4		20.0717
													61.4		20.4301
													61.6		20.7885
													62.4		21.147
													63.8		21.5054
													64.2		21.8638
													64.8		22.2222
													72.4		22.5806
													72.5		22.9391
													73.3		23.2975
													74		23.6559
													74.1		24.0143
													74.4		24.3728
													75.4		24.7312
													76.3		25.0896
													77.5		25.448
													78.4		25.8065
													79.6		26.1649
													80.5		26.5233
													81.1		26.8817
													86.5		27.2401
													87.1		27.5986
													90.9		27.957
													91.9		28.3154
													96.5		28.6738
													101.8		29.0323
													104.7		29.3907
													109.9		29.7491
													111.1		30.1075
													116		30.4659
													116.5		30.8244
													118		31.1828
													124.6		31.5412
													125.4		31.8996
													128		32.2581
													128.7		32.6165
													128.7		32.9749
													133.9		33.3333
													134.3		33.6918
													134.5		34.0502
													135.3		34.4086
													137.8		34.767
													141.8		35.1255
													144.3		35.4839
													144.7		35.8423
													145.6		36.2007
													147.4		36.5591
													149.1		36.9176
													150.9		37.276
													155.9		37.6344
													156		37.9928
													156.6		38.3513
													158.3		38.7097
													159.6		39.0681
													161.2		39.4265
													162.8		39.785
													164.2		40.1434
													164.3		40.5018
													166.6		40.8602
													166.6		41.2186
													169.4		41.5771
													170.2		41.9355
													170.7		42.2939
													170.8		42.6523
													172.3		43.0108
													173.6		43.3692
													182.2		43.7276
													184.8		44.086
													191.5		44.4444
													192.6		44.8029
													193.1		45.1613
													195		45.5197
													199.3		45.8781
													200.4		46.2366
													200.6		46.595
													203		46.9534
													205.9		47.3118
													208		47.6703
													208.7		48.0287
													209		48.3871
													211.9		48.7455
													221.3		49.1039
													227.6		49.4624
													233.9		49.8208
													240.1		50.1792
													242.3		50.5376
													242.3		50.8961
													244.6		51.2545
													244.6		51.6129
													247.9		51.9713
													248.6		52.3297
													250.1		52.6882
													250.2		53.0466
													251.7		53.405
													256.7		53.7634
													263.4		54.1219
													264.8		54.4803
													267		54.8387
													269.2		55.1971
													272.3		55.5556
													286.3		55.914
													291.8		56.2724
													4			0.358423
													49.6			0.716846
													59.2			1.07527
													65			1.43369
													91.5			1.79211
													128.7			2.15054
													131.7			2.50896
													133.8			2.86738
													145.8			3.22581
													148.7			3.58423
													217			3.94265
													218.2			4.30107
													220.2			4.6595
													263.6			5.01792

## Sheet: Fig.2
Figure 2
The distribution of FRET values for immobilized dual-labeled mRNA (AAC)6-Cy5-N35-S6 mRNA in buffer and over the first minute after the injection of Hfq variants.
			FRET efficiency
			buffer	0.5 nM WT Hfq	5 nM WT Hfq	5 nM TM Hfq	5 nM R16A Hfq	5 nM Y25D Hfq
			-0.06	0.3	0.66	0.19	0.32	0.76
			0.12	0.53	0.7	0.18	0.52	0.66
			0.08	0.5	0.39	0.15	0.6	0.68
			0.23	0.48	0.53	0.15	0.76	0.61
			0.17	0.37	0.43	0.2	0.65	0.6
			-0.11	0.43	0.39	0.09	0.67	0.69
			0	0.51	0.24	0.15	0.61	0.7
			0.13	0.39	0.55	0.18	0.67	0.71
			0.29	0.43	0.63	0.11	0.76	0.62
			0.09	0.57	0.77	0.07	0.77	0.76
			0.04	0.46	0.79	0.05	0.78	0.68
			0.11	0.38	0.8	0.07	0.77	0.75
			0.05	0.53	0.64	0.09	0.64	0.63
			0	0.43	0.33	0.06	0.42	0.72
			0.17	0.52	0.42	0.11	0.4	0.72
			0.08	0.5	0.41	0.15	0.32	0.63
			0	0.46	0.57	0.15	0.72	0.4
			0.14	0.43	0.49	0.21	0.41	0.66
			0.17	0.45	0.49	-0.04	0.46	0.78
			-0.04	0.52	0.5	0.09	0.27	0.52
			0.16	0.65	0.57	0.04	0.54	0.52
			0.07	0.59	0.31	0.15	0.64	0.6
			0.12	0.53	0.36	0.1	0.47	0.62
			0.09	0.59	0.39	0.11	0.59	0.68
			-0.06	0.58	0.78	0.2	0.34	0.76
			0	0.44	0.65	0.13	0.34	0.7
			0.09	0.52	0.54	0.17	0.65	0.47
			0.18	0.38	0.27	0.1	0.68	0.72
			0.01	0.43	0.58	0.16	0.58	0.66
			0.14	0.43	0.78	0.21	0.57	0.55
			0.06	0.53	0.63	0.16	0.55	0.66
			0.1	0.53	0.8	0.17	0.39	0.7
			0	0.43	0.77	0.19	0.49	0.55
			0	0.5	0.69	0.28	0.49	0.67
			-0.03	0.54	0.66	0.19	0.79	0.71
			0.15	0.44	0.65	0.12	0.5	0.61
			0.07	0.5	0.61	0.16	0.64	0.68
			0.05	0.48	0.58	0.21	0.66	0.68
			-0.01	0.48	0.61	0.18	0.49	0.7
			0.05	0.5	0.56	0.18	0.56	0.73
			0.08	0.5	0.44	0.3	0.55	0.75
			0.04	0.54	0.56	0.18	0.37	0.82
			0.13	0.57	0.61	0.13	0.32	0.69
			0.07	0.55	0.62	0.17	0.43	0.65
			0.15	0.53	0.59	0.17	0.7	0.61
			0.13	0.51	0.57	0.26	0.41	0.79
			0.08	0.46	0.44	0.26	0.46	0.71
			0.11	0.6	0.57	0.17	0.43	0.87
			0.1	0.59	0.57	0.13	0.28	0.7
			0.09	0.47	0.64	0.12	0.46	0.67
			0.22	0.48	0.65	0.22	0.58	0.61
			0.27	0.51	0.53	0.16	0.5	0.72
			0.05	0.46	0.6	0.1	0.35	0.79
			0.03	0.53	0.6	0.21	0.45	0.71
			0	0.6	0.51	0.31	0.43	0.72
			0.13	0.55	0.62	0.16	0.54	0.71
			0.2	0.51	0.52	0.29	0.26	0.72
			0.04	0.51	0.62	0.34	0.23	0.6
			0.09	0.55	0.46	0.31	0.46	0.75
			0.16	0.42	0.65	0.3	0.51	0.75
			0.12	0.49	0.65	0.3	0.53	0.71
			0.15	0.5	0.54	0.27	0.77	0.53
			0.06	0.45	0.58	0.22	0.49	0.62
			0.03	0.52	0.63	0.15	0.26	0.59
			0.03	0.51	0.55	0.21	0.49	0.56
			0.04	0.46	0.66	0.29	0.41	0.57
			0.3	0.51	0.47	0.49	0.6	0.67
			0.01	0.62	0.69	0.41	0.57	0.67
			0.13	0.64	0.6	0.37	0.54	0.64
			0.01	0.58	0.6	0.27	0.45	0.7
			0.14	0.53	0.6	0.21	0.41	0.72
			0.18	0.6	0.52	0.3	0.64	0.71
			0.05	0.58	0.6	0.3	0.48	0.67
			0.24	0.57	0.66	0.26	0.61	0.71
			0.13	0.43	0.65	0.23	0.49	0.79
			0.21	0.44	0.59	0.25	0.47	0.72
			0.08	0.53	0.6	0.18	0.54	0.74
			0.02	0.59	0.47	0.28	0.41	0.79
			-0.06	0.69	0.64	0.22	0.39	0.7
			0.18	0.48	0.63	0.27	0.61	0.68
			0.18	0.42	0.5	0.23	0.48	0.67
			0.17	0.5	0.57	0.25	0.48	0.56
			0.22	0.42	0.58	0.23	0.26	0.5
			0.1	0.58	0.48	0.26	0.38	0.69
			0.24	0.55	0.54	0.25	0.51	0.72
			0.1	0.31	0.58	0.25	0.49	0.73
			0.04	0.34	0.6	0.25	0.38	0.69
			0.04	0.68	0.56	0.12	0.6	0.51
			0.15	0.68	0.63	0.27	0.34	0.67
			0.31	0.46	0.6	0.31	0.32	0.6
			0.11	0.47	0.54	0.28	0.46	0.6
			0.02	0.49	0.54	0.26	0.59	0.75
			0.09	0.48	0.52	0.17	0.32	0.49
			0.1	0.51	0.54	0.21	0.52	0.53
			0.17	0.48	0.67	0.25	0.51	0.51
			0.05	0.49	0.61	0.27	0.33	0.62
			0.03	0.52	0.52	0.33	0.36	0.67
			-0.07	0.5	0.62	0.4	0.35	0.64
			0.06	0.44	0.62	0.21	0.44	0.63
			0.14	0.43	0.55	0.23	0.61	0.7
			0.23	0.59	0.59	0.24	0.35	0.67
			-0.02	0.43	0.57	0.25	0.4	0.66
			0.17	0.48	0.57	0.3	0.39	0.65
			0.08	0.55	0.5	0.27	0.63	0.73
			0.04	0.59	0.59	0.23	0.54	0.63
			0.11	0.55	0.56	0.24	0.43	0.73
			0.14	0.55	0.67	0.31	0.35	0.74
			0.17	0.38	0.57	0.18	0.43	0.69
			0.2	0.53	0.44	0.2	0.48	0.68
			0.01	0.43	0.54	0.33	0.35	0.58
			0.1	0.55	0.57	0.31	0.44	0.7
			0.08	0.48	0.48	0.36	0.45	0.64
			0.15	0.47	0.55	0.25	0.35	0.46
			0.15	0.49	0.54	0.29	0.48	0.38
			0.19	0.55	0.57	0.23	0.37	0.59
			-0.03	0.53	0.61	0.23	0.34	0.55
			0.07	0.47	0.52	0.4	0.38	0.59
			0.15	0.49	0.65	0.47	0.41	0.47
			0.06	0.47	0.54	0.36	0.48	0.67
			0.13	0.57	0.47	0.19	0.52	0.68
			0.17	0.52	0.53	0.26	0.48	0.64
			0.22	0.58	0.68	0.35	0.45	0.53
			0.21	0.6	0.59	0.31	0.53	0.63
			0.08	0.54	0.6	0.26	0.58	0.72
			0.19	0.48	0.65	0.27	0.5	0.7
			0.15	0.52	0.58	0.27	0.31	0.78
			0.18	0.59	0.52	0.29	0.52	0.56
			0.1	0.59	0.56	0.25	0.42	0.57
			0.02	0.5	0.5	0.26	0.54	0.66
			0.18	0.54	0.58	0.2	0.39	0.74
			0.15	0.55	0.57	0.29	0.45	0.79
			0.16	0.55	0.65	0.18	0.6	0.71
			0.03	0.35	0.67	0.25	0.47	0.73
			-0.12	0.56	0.53	0.51	0.56	0.71
			0.07	0.5	0.57	0.43	0.33	0.65
			0	0.48	0.46	0.57	0.65	0.76
			0.09	0.37	0.6	0.32	0.47	0.67
			0.1	0.53	0.64	0.3	0.6	0.47
			0	0.45	0.57	0.29	0.67	0.51
			0.18	0.5	0.59	0.37	0.46	0.66
			0.08	0.46	0.47	0.4	0.33	0.66
			0.17	0.4	0.7	0.33	0.53	0.57
			0.13	0.45	0.61	0.36	0.54	0.66
			0.11	0.47	0.53	0.32	0.49	0.6
			0.03	0.54	0.58	0.26	0.53	0.62
			0.11	0.45	0.49	0.3	0.72	0.61
			0.09	0.38	0.59	0.41	0.61	0.82
			0.06	0.47	0.61	0.48	0.6	0.57
			0.18	0.49	0.57	0.25	0.52	0.65
			0.02	0.55	0.63	0.22	0.43	0.64
			0.23	0.43	0.53	0.25	0.37	0.6
			0.07	0.58	0.67	0.26	0.46	0.8
			0.15	0.47	0.54	0.25	0.46	0.53
			-0.01	0.49	0.55	0.29	0.43	0.52
			0.18	0.53	0.51	0.31	0.47	0.59
			0.09	0.45	0.5	0.35	0.44	0.63
			0.11	0.48	0.35	0.27	0.53	0.73
			0.12	0.49	0.56	0.28	0.42	0.67
			0.08	0.52	0.64	0.31	0.67	0.66
			0.19	0.38	0.64	0.27	0.36	0.65
			0.14	0.46	0.64	0.3	0.32	0.7
			0.1	0.46	0.66	0.47	0.51	0.46
			0.11	0.51	0.59	0.31	0.73	0.66
			0.05	0.49	0.55	0.51	0.46	0.59
			0.17	0.42	0.66	0.29	0.5	0.61
			0.1	0.47	0.64	0.28	0.52	0.66
			0.14	0.54	0.64	0.34	0.44	0.74
			0.06	0.37	0.53	0.33	0.33	0.51
			0.09	0.38	0.5	0.24	0.37	0.66
			-0.07	0.47	0.59	0.35	0.52	0.46
			0.05	0.44	0.5	0.32	0.38	0.61
			0.18	0.42	0.52	0.38	0.54	0.65
			-0.05	0.39	0.57	0.19	0.59	0.58
			0.01	0.44	0.57	0.25	0.41	0.68
			0.07	0.49	0.55	0.34	0.41	0.59
			0.1	0.45	0.65	0.36	0.52	0.67
			0.17	0.42	0.5	0.29	0.27	0.74
			0.15	0.44	0.28	0.4	0.63	0.56
			0.13	0.49	0.25	0.41	0.39	0.64
			-0.01	0.44	0.29	0.25	0.45	0.7
			0.01	0.59	0.43	0.32	0.29	0.7
			0.11	0.4	0.4	0.33	0.62	0.72
			0.16	0.54	0.66	0.26	0.63	0.59
			0.23	0.54	0.61	0.22	0.5	0.61
			0.09	0.55	0.57	0.25	0.62	0.73
			0.1	0.5	0.57	0.26	0.53	0.58
			-0.01	0.46	0.63	0.38	0.65	0.63
			0.35	0.27	0.51	0.28	0.54	0.69
			0.04	0.12	0.63	0.23	0.68	0.79
			0.07	0.13	0.55	0.31	0.69	0.79
			-0.05	0.49	0.57	0.32	0.72	0.69
			-0.04	0.48	0.56	0.28	0.46	0.64
			0.06	0.48	0.33	0.24	0.43	0.68
			0	0.47	0.5	0.3	0.49	0.64
			0.14	0.52	0.55	0.27	0.44	0.62
			0.01	0.45	0.51	0.33	0.43	0.66
			0.05	0.52	0.54	0.31	0.41	0.7
			0.09	0.43	0.62	0.28	0.52	0.65
			0.19	0.55	0.55	0.24	0.5	0.71
			0.03	0.47	0.45	0.26	0.48	0.63
			0.2	0.51	0.55	0.27	0.62	0.69
			0.1	0.44	0.6	0.35	0.51	0.79
			0.03	0.44	0.61	0.29	0.51	0.6
			0.11	0.48	0.58	0.24	0.45	0.7
			0.29	0.45	0.47	0.24	0.44	0.58
			0	0.53	0.66	0.24	0.39	0.72
			0.15	0.51	0.61	0.13	0.62	0.51
			0.05	0.53	0.43	0.28	0.42	0.57
			0.27	0.5	0.53	0.3	0.43	0.61
			0.09	0.59	0.54	0.22	0.6	0.49
			0.05	0.53	0.66	0.33	0.55	0.66
			0.11	0.45	0.51	0.31	0.42	0.6
			0.2	0.46	0.65	0.23	0.58	0.51
			0.18	0.47	0.58	0.26	0.49	0.65
			0.06	0.45	0.57	0.26	0.68	0.76
			0.05	0.46	0.58	0.36	0.43	0.74
			0.06	0.43	0.62	0.32	0.31	0.77
			-0.02	0.51	0.63	0.32	0.53	0.55
			0.14	0.53	0.55	0.2	0.45	0.73
			0.09	0.63	0.54	0.27	0.52	0.77
			0.05	0.58	0.61	0.33	0.57	0.55
			0.06	0.59	0.6	0.26	0.6	0.83
			0.17	0.53	0.57	0.37	0.47	0.78
			0.1	0.51	0.54	0.38	0.34	0.75
			0.2	0.51	0.67	0.47	0.53	0.9
			0.17	0.65	0.54	0.3	0.43	0.83
			0.11	0.56	0.51	0.28	0.4	0.79
			0.37	0.45	0.55	0.37	0.52	0.63
			0.25	0.46	0.58	0.26	0.66	0.6
			-0.04	0.46	0.6	0.35	0.51	0.74
			0.15	0.48	0.69	0.4	0.41	0.84
			0.2	0.51	0.51	0.33	0.25	0.73
			0.28	0.43	0.49	0.24	0.43	0.79
			0.1	0.49	0.49	0.37	0.57	0.65
			0.2	0.5	0.59	0.46	0.49	0.69
			0.15	0.65	0.55	0.44	0.51	0.76
			0.14	0.59	0.66	0.44	0.51	0.81
			0.26	0.44	0.54	0.47	0.48	0.76
			0.09	0.52	0.49	0.58	0.27	0.85
			0.1	0.5	0.54	0.38	0.42	0.83
			0.22	0.36	0.64	0.46	0.52	0.72
			0.05	0.47	0.5	0.41	0.35	0.75
			0.09	0.48	0.61	0.46	0.37	0.72
			0.17	0.53	0.41	0.26	0.47	0.72
			0.21	0.48	0.31	0.06	0.44	0.66
			0.06	0.48	0.17	0	0.42	0.62
			0.14	0.57	0.18	-0.01	0.48	0.8
			-0.1	0.3	0.25	0.05	0.47	0.79
			0.11	0.47	0.36	0.01	0.39	0.82
			-0.01	0.43	0.15	0.02	0.52	0.7
			-0.05	0.49	0.27	0.03	0.62	0.86
			0.17	0.54	0.33	0.05	0.4	0.8
			0	0.46	0.53	0.04	0.38	0.82
			0.12	0.46	0.48	0.16	0.38	0.64
			0.22	0.43	0.61	0.31	0.38	0.76
			-0.04	0.46	0.58	0.35	0.34	0.79
			0.18	0.44	0.61	0.4	0.25	0.75
			0.27	0.51	0.6	0.2	0.53	0.62
			0.22	0.51	0.59	0.3	0.6	0.81
			0.2	0.45	0.58	0.36	0.55	0.71
			0.14	0.55	0.62	0.25	0.36	0.77
			-0.03	0.41	0.6	0.23	0.49	0.76
			0.14	0.48	0.55	0.24	0.5	0.77
			0.2	0.46	0.71	0.24	0.34	0.69
			0.14	0.52	0.72	0.24	0.6	0.81
			0.05	0.5	0.58	0.21	0.35	0.76
			0.23	0.49	0.68	0.29	0.43	0.8
			0.1	0.46	0.64	0.28	0.34	0.79
			0.1	0.44	0.64	0.36	0.51	0.83
			-0.01	0.51	0.62	0.2	0.39	0.84
			0.04	0.61	0.55	0.36	0.5	0.75
			0.14	0.47	0.64	0.27	0.63	0.75
			0.12	0.5	0.67	0.34	0.44	0.86
			0.1	0.52	0.65	0.25	0.4	0.77
			0.2	0.4	0.59	0.31	0.63	0.68
			0.29	0.48	0.68	0.24	0.46	0.71
			0.1	0.33	0.54	0.26	0.52	0.89
			0.34	0.08	0.61	0.26	0.45	0.85
			0.15	0.18	0.59	0.3	0.61	0.82
			0.23	0.25	0.64	0.32	0.49	0.75
			-0.04	0.15	0.61	0.37	0.52	0.76
			0.36	0.28	0.56	0.28	0.4	0.77
			0.21	0.27	0.7	0.27	0.48	0.68
			-0.01	0.11	0.64	0.3	0.43	0.79
			0.26	0.39	0.72	0.26	0.54	0.83
			0.13	0.23	0.61	0.27	0.33	0.91
			0.1	0.23	0.65	0.35	0.46	0.89
			0.07	0.25	0.67	0.26	0.26	0.7
			0.18	0.32	0.64	0.27	0.34	0.59
			0.12	0.17	0.58	0.27	0.34	0.59
			0.07	0.15	0.73	0.21	0.57	0.8
			0.16	0.25	0.68	0.27	0.4	0.75
			0.35	0.19	0.5	0.25	0.39	0.86
			0.34	0.24	0.59	0.27	0.31	0.77
			0.13	0.31	0.6	0.17	0.45	0.82
			-0.01	0.16	0.53	0.45	0.34	0.78
			0.1	0.25	0.67	0.29	0.26	0.74
			0.26	0.34	0.62	0.25	0.49	0.66
			0.15	0.34	0.59	0.27	0.33	0.84
			0.01	0.21	0.63	0.26	0.3	0.85
			0.04	0.37	0.57	0.29	0.38	0.79
			0.07	0.31	0.62	0.35	0.61	0.77
			0.04	0.37	0.68	0.27	0.55	0.79
			0.26	0.25	0.58	0.32	0.34	0.69
			0.09	0.17	0.63	0.34	0.5	0.56
			0.07	0.21	0.58	0.3	0.54	0.82
			0.12	0.19	0.6	0.35	0.41	0.85
			0.22	0.23	0.62	0.25	0.49	0.84
			0.13	0.38	0.69	0.2	0.43	0.78
			0.19	0.2	0.72	0.31	0.36	0.88
			0.1	0.14	0.71	0.25	0.58	0.86
			0.11	0.22	0.62	0.33	0.41	0.72
			0.26	0.33	0.6	0.29	0.55	0.77
			-0.09	0.39	0.6	0.43	0.56	0.68
			0.06	0.31	0.61	0.26	0.49	0.76
			0.29	0.32	0.58	0.27	0.3	0.77
			0.17	0.27	0.58	0.22	0.4	0.73
			0.24	0.27	0.46	0.26	0.62	0.57
			0.17	0.51	0.66	0.26	0.74	0.74
			0.08	0.47	0.71	0.21	0.42	0.82
			0.1	0.55	0.61	0.26	0.51	0.76
			0.05	0.54	0.58	0.18	0.48	0.79
			0.26	0.48	0.64	0.25	0.67	0.83
			-0.04	0.47	0.55	0.37	0.63	0.77
			0.16	0.42	0.48	0.25	0.71	0.81
			0.12	0.55	0.57	0.27	0.59	0.68
			0.12	0.54	0.62	0.24	0.51	0.77
			0.08	0.51	0.62	0.26	0.46	0.75
			0.15	0.6	0.58	0.24	0.62	0.76
			0.07	0.43	0.62	0.3	0.44	0.79
			0.06	0.6	0.49	0.33	0.49	0.75
			-0.11	0.58	0.61	0.29	0.49	0.82
			0.18	0.51	0.58	0.27	0.58	0.8
			0.04	0.58	0.63	0.35	0.55	0.79
			-0.01	0.55	0.73	0.39	0.45	0.7
			0.18	0.56	0.57	0.44	0.52	0.77
			0.07	0.44	0.73	0.62	0.57	0.76
			0.1	0.57	0.56	0.65	0.49	0.79
			0.11	0.51	0.65	0.5	0.68	0.66
			0.21	0.49	0.59	0.46	0.67	0.51
			0.15	0.48	0.65	0.47	0.41	0.76
			0.11	0.48	0.61	0.32	0.54	0.8
			0.01	0.63	0.57	0.22	0.39	0.85
			0.13	0.52	0.6	0.5	0.41	0.75
			0.04	0.6	0.33	0.36	0.44	0.78
			0.01	0.57	0.52	0.57	0.5	0.87
			0.08	0.54	0.52	0.56	0.5	0.81
			0.24	0.53	0.62	0.48	0.42	0.82
			0.27	0.73	0.61	0.47	0.33	0.8
			0.21	0.64	0.61	0.56	0.29	0.78
			0	0.59	0.69	0.48	0.57	0.8
			-0.05	0.53	0.6	0.55	0.57	0.67
			0.08	0.62	0.65	0.51	0.54	0.77
			0.15	0.58	0.57	0.48	0.59	0.77
			0.12	0.47	0.56	0.53	0.5	0.51
			-0.02	0.46	0.57	0.56	0.39	0.56
			0.21	0.54	0.72	0.47	0.31	0.52
			0.32	0.59	0.62	0.51	0.21	0.84
			0	0.63	0.67	0.46	0.6	0.81
			0.26	0.53	0.67	0.37	0.57	0.8
			0.13	0.56	0.4	0.5	0.66	0.78
			0.16	0.56	0.63	0.48	0.39	0.79
			0.12	0.53	0.61	0.47	0.43	0.74
			0.16	0.55	0.65	0.57	0.29	0.78
			0.14	0.69	0.6	0.4	0.39	0.69
			0.03	0.63	0.64	0.25	0.38	0.82
			0.26	0.56	0.53	0.42	0.44	0.78
			0.16	0.57	0.61	0.43	0.43	0.6
			0.21	0.62	0.64	0.36	0.57	0.48
			0.09	0.49	0.62	0.46	0.33	0.75
			0.13	0.51	0.69	0.42	0.54	0.78
			0.13	0.6	0.66	0.51	0.83	0.85
			0	0.58	0.62	0.57	0.52	0.82
			0.16	0.61	0.61	0.37	0.39	0.77
			0.22	0.55	0.69	0.48	0.48	0.64
			0.06	0.38	0.66	0.43	0.33	0.78
			0.06	0.57	0.7	0.54	0.46	0.74
			0.11	0.56	0.65	0.44	0.47	0.73
			0.1	0.53	0.69	0.54	0.39	0.69
			0.03	0.58	0.6	0.49	0.31	0.79
			0.17	0.48	0.66	0.42	0.38	0.63
			0.06	0.61	0.52	0.46	0.36	0.6
			0.16	0.51	0.63	0.41	0.43	0.77
			0.14	0.53	0.48	0.52	0.42	0.6
			0	0.47	0.63	0.53	0.58	0.64
			-0.02	0.47	0.58	0.54	0.46	0.76
			0.15	0.59	0.56	0.51	0.43	0.79
			0.06	0.61	0.59	0.45	0.38	0.52
			0.1	0.53	0.43	0.5	0.48	0.72
			0.04	0.57	0.61	0.57	0.38	0.74
			0.14	0.54	0.63	0.51	0.34	0.77
			0.16	0.57	0.45	0.54	0.58	0.85
			0.16	0.49	0.59	0.54	0.61	0.61
			0.22	0.59	0.56	0.59	0.72	0.73
			0.11	0.52	0.53	0.53	0.54	0.73
			0.19	0.7	0.53	0.39	0.66	0.67
			0.2	0.77	0.57	0.3	0.54	0.74
			0.27	0.55	0.53	0.31	0.6	0.61
			0.19	0.4	0.51	0.36	0.66	0.69
			0.07	0.68	0.61	0.37	0.51	0.66
			0.15	0.58	0.58	0.3	0.46	0.81
			0	0.52	0.65	0.23	0.69	0.84
			0.2	0.41	0.56	0.19	0.59	0.77
			-0.01	0.54	0.69	0.37	0.56	0.82
			0.08	0.45	0.58	0.22	0.68	0.79
			0.17	0.53	0.57	0.24	0.59	0.61
			0.08	0.46	0.72	0.27	0.63	0.7
			0.33	0.56	0.65	0.3	0.66	0.8
			0.1	0.42	0.57	0.2	0.61	0.67
			0.07	0.6	0.58	0.48	0.51	0.68
			0.04	0.7	0.6	0.32	0.6	0.7
			0.18	0.39	0.68	0.33	0.59	0.76
			0.13	0.53	0.61	0.21	0.7	0.78
			0.23	0.54	0.58	0.37	0.78	0.75
			0.14	0.59	0.53	0.35	0.59	0.58
			0.21	0.59	0.61	0.31	0.69	0.65
			0.05	0.5	0.6	0.21	0.77	0.83
			0.13	0.56	0.66	0.31	0.7	0.63
			0.19	0.54	0.61	0.33	0.58	0.52
			0.1	0.6	0.58	0.33	0.52	0.74
			0.31	0.58	0.55	0.21	0.58	0.65
			0.27	0.51	0.52	0.27	0.63	0.76
			0.2	0.47	0.63	0.32	0.46	0.69
			0.27	0.5	0.56	0.27	0.43	0.71
			0.08	0.58	0.61	0.34	0.53	0.56
			0.17	0.53	0.64	0.2	0.4	0.68
			0.08	0.5	0.6	0.34	0.7	0.53
			0.16	0.51	0.5	0.3	0.43	0.69
			0.19	0.54	0.37	0.3	0.34	0.74
			0.16	0.6	0.27	0.39	0.34	0.73
			0.22	0.59	0.53	0.24	0.35	0.77
			0.04	0.56	0.66	0.31	0.6	0.75
			0.19	0.6	0.45	0.27	0.65	0.73
			0.2	0.6	0.53	0.24	0.42	0.53
			0.07	0.64	0.59	0.5	0.46	0.76
			0.09	0.72	0.5	0.32	0.57	0.57
			0.19	0.63	0.59	0.3	0.4	0.55
			0.23	0.53	0.6	0.25	0.46	0.6
			0.07	0.61	0.57	0.37	0.41	0.65
			0.09	0.54	0.54	0.4	0.49	0.65
			0.06	0.55	0.48	0.33	0.44	0.73
			0.25	0.55	0.61	0.31	0.53	0.73
			0.16	0.5	0.7	0.37	0.55	0.82
			0.08	0.48	0.57	0.38	0.58	0.79
			0.1	0.53	0.58	0.38	0.6	0.81
			0.03	0.54	0.62	0.58	0.42	0.77
			0.29	0.48	0.67	0.43	0.38	0.8
			0.11	0.53	0.54	0.24	0.46	0.76
			0.31	0.44	0.45	0.3	0.53	0.85
			0.15	0.61	0.51	0.35	0.41	0.74
			0.23	0.56	0.52	0.29	0.58	0.71
			0.01	0.49	0.59	0.3	0.44	0.68
			0.03	0.62	0.56	0.25	0.58	0.78
			-0.04	0.57	0.54	0.22	0.46	0.73
			0.12	0.49	0.63	0.4	0.38	0.7
			-0.03	0.56	0.62	0.24	0.44	0.85
			0.25	0.51	0.55	0.27	0.6	0.73
			0.11	0.53	0.57	0.34	0.46	0.77
			0.06	0.51	0.61	0.26	0.47	0.77
			-0.07	0.57	0.33	0.27	0.45	0.62
			0.09	0.49	0.62	0.18	0.45	0.86
			0.13	0.52	0.48	0.27	0.48	0.59
			-0.12	0.58	0.33	0.27	0.43	0.67
			0.23	0.58	0.63	0.25	0.38	0.69
			0	0.58	0.58	0.24	0.58	0.75
			0.22	0.57	0.53	0.28	0.43	0.45
			0.16	0.59	0.39	0.26	0.6	0.69
			0.09	0.51	0.29	0.23	0.47	0.74
			0.21	0.61	0.25	0.2	0.5	0.82
			0.29	0.57	0.27	0.35	0.4	0.66
			0.16	0.57	0.42	0.24	0.26	0.72
			0.16	0.73	0.57	0.3	0.47	0.8
			0.11	0.72	0.62	0.27	0.39	0.69
			0.04	0.61	0.55	0.35	0.33	0.71
			0.08	0.64	0.64	0.33	0.29	0.55
			0.13	0.52	0.55	0.24	0.21	0.59
			0.06	0.46	0.59	0.22	0.34	0.71
			0.2	0.6	0.57	0.31	0.46	0.79
			0.11	0.47	0.54	0.37	0.55	0.82
			0.12	0.58	0.33	0.23	0.37	0.75
			0.21	0.64	0.19	0.27	0.39	0.74
			0.1	0.48	0.37	0.27	0.62	0.72
			0.09	0.52	0.62	0.29	0.58	0.8
			0.17	0.57	0.62	0.25	0.51	0.8
			0.32	0.55	0.61	0.29	0.61	0.82
			0.02	0.47	0.62	0.31	0.52	0.71
			0.1	0.57	0.61	0.37	0.51	0.7
			0.01	0.48	0.59	0.34	0.41	0.76
			0.26	0.56	0.54	0.25	0.48	0.86
			0.15	0.67	0.6	0.35	0.61	0.71
			0.23	0.63	0.61	0.26	0.47	0.76
			0.25	0.68	0.65	0.29	0.46	0.87
			0.12	0.62	0.23	0.3	0.65	0.69
			0.1	0.45	0.28	0.31	0.5	0.73
			0.1	0.57	0.46	0.35	0.61	0.69
			0.16	0.47	0.6	0.3	0.46	0.7
			0.07	0.54	0.54	0.28	0.48	0.77
			0.14	0.44	0.63	0.24	0.52	0.53
			0.16	0.47	0.63	0.29	0.53	0.68
			0.14	0.53	0.63	0.24	0.33	0.8
			0.03	0.52	0.59	0.21	0.5	0.68
			0.21	0.51	0.52	0.22	0.44	0.76
			0.02	0.57	0.51	0.35	0.52	0.72
			0.13	0.53	0.53	0.22	0.55	0.77
			0.13	0.54	0.53	0.14	0.47	0.47
			0.27	0.6	0.61	0.18	0.54	0.74
			0.17	0.5	0.54	0.2	0.31	0.78
			0.2	0.56	0.55	0.24	0.4	0.8
			0.24	0.59	0.51	0.23	0.41	0.76
			0.15	0.5	0.66	0.19	0.59	0.74
			-0.1	0.51	0.59	0.18	0.57	0.74
			0.14	0.48	0.54	0.33	0.48	0.84
			0.15	0.57	0.6	0.52	0.4	0.78
			0.22	0.54	0.62	0.45	0.54	0.69
			0.17	0.48	0.72	0.52	0.37	0.67
			0.1	0.54	0.56	0.45	0.48	0.79
			0.07	0.76	0.51	0.44	0.34	0.77
			0.09	0.6	0.5	0.63	0.37	0.79
			0.15	0.6	0.63	0.43	0.36	0.76
			0.15	0.64	0.69	0.43	0.24	0.73
			0.25	0.64	0.51	0.43	0.33	0.79
			0.29	0.56	0.58	0.37	0.33	0.7
			0.11	0.56	0.58	0.39	0.37	0.59
			0.06	0.53	0.6	0.36	0.28	0.48
			0.05	0.62	0.63	0.31	0.29	0.55
			-0.01	0.58	0.63	0.39	0.25	0.72
			0.24	0.54	0.53	0.25	0.4	0.69
			0.04	0.57	0.58	0.27	0.28	0.76
			0.08	0.5	0.68	0.24	0.24	0.77
			0.06	0.4	0.6	0.38	0.4	0.7
			0.06	0.55	0.6	0.28	0.39	0.77
			0.16	0.55	0.62	0.15	0.37	0.66
			0.14	0.57	0.69	0.3	0.44	0.72
			-0.05	0.51	0.54	0.28	0.33	0.77
			-0.06	0.6	0.41	0.41	0.44	0.81
			0.14	0.47	0.56	0.21	0.47	0.48
			0.2	0.6	0.69	0.3	0.59	0.8
			0.18	0.56	0.52	0.28	0.45	0.78
			0.17	0.61	0.69	0.27	0.54	0.74
			0.25	0.54	0.58	0.28	0.43	0.8
			-0.06	0.55	0.58	0.25	0.43	0.64
			0.16	0.4	0.57	0.33	0.62	0.74
			0.19	0.5	0.64	0.33	0.38	0.67
			0.17	0.55	0.64	0.17	0.54	0.56
			0.01	0.51	0.63	0.32	0.61	0.84
			0.12	0.59	0.57	0.3	0.4	0.78
			0.28	0.48	0.62	0.27	0.42	0.77
			0.12	0.49	0.55	0.3	0.52	0.57
			0.15	0.49	0.59	0.25	0.46	0.6
			0.23	0.6	0.62	0.26	0.54	0.54
			0.14	0.51	0.61	0.26	0.59	0.67
			0.04	0.5	0.55	0.48	0.59	0.71
			0.12	0.63	0.62	0.47	0.48	0.67
			0.35	0.39	0.55	0.54	0.32	0.64
			0.15	0.59	0.58	0.29	0.41	0.63
			0.23	0.56	0.7	0.28	0.52	0.66
			0.14	0.48	0.69	0.26	0.59	0.87
			0.1	0.39	0.53	0.33	0.43	0.75
			0.15	0.61	0.56	0.33	0.43	0.67
			0.2	0.65	0.48	0.22	0.54	0.79
			0.02	0.38	0.54	0.2	0.41	0.75
			0.15	0.59	0.57	0.32	0.37	0.68
			0.12	0.46	0.63	0.27	0.25	0.75
			-0.03	0.48	0.6	0.24	0.44	0.71
			-0.09	0.56	0.49	0.3	0.47	0.55
			0.13	0.58	0.61	0.4	0.53	0.72
			-0.04	0.64	0.6	0.37	0.44	0.72
			0.1	0.63	0.6	0.35	0.57	0.77
			0.33	0.44	0.61	0.27	0.29	0.71
			0.3	0.54	0.7	0.28	0.29	0.72
			0.15	0.35	0.53	0.23	0.59	0.86
			0.08	0.53	0.58	0.35	0.44	0.59
			0.15	0.56	0.58	0.31	0.6	0.63
			0.21	0.5	0.59	0.2	0.52	0.59
			0.14	0.7	0.59	0.24	0.64	0.59
			0.07	0.57	0.62	0.24	0.57	0.7
			0.15	0.66	0.58	0.31	0.58	0.85
			0.23	0.69	0.6	0.33	0.51	0.62
			0.18	0.7	0.57	0.28	0.32	0.6
			0.04	0.55	0.61	0.27	0.22	0.79
			0.1	0.55	0.59	0.33	0.21	0.82
			0.03	0.67	0.52	0.26	0.38	0.8
			0.08	0.52	0.68	0.3	0.43	0.8
			0.16	0.58	0.67	0.27	0.49	0.69
			0.08	0.46	0.62	0.48	0.38	0.56
			0.11	0.54	0.56	0.42	0.34	0.72
			0.13	0.56	0.61	0.26	0.21	0.82
			-0.03	0.62	0.75	0.31	0.25	0.8
			0.3	0.46	0.64	0.5	0.28	0.74
			0.14	0.55	0.61	0.46	0.35	0.76
			0.24	0.51	0.35	0.44	0.26	0.81
			0.08	0.66	0.7	0.38	0.13	0.82
			0.09	0.63	0.65	0.33	0.24	0.81
			0.02	0.47	0.61	0.27	0.18	0.75
			-0.01	0.65	0.58	0.35	0.31	0.76
			0.08	0.57	0.62	0.38	0.51	0.77
			0.15	0.62	0.56	0.29	0.44	0.7
			0.03	0.6	0.55	0.22	0.39	0.81
			0.26	0.7	0.58	0.27	0.45	0.85
			0.17	0.58	0.55	0.32	0.51	0.75
			0.07	0.78	0.58	0.41	0.61	0.71
			0.07	0.6	0.55	0.13	0.35	0.71
			0.1	0.49	0.64	0.01	0.34	0.74
			0.08	0.52	0.61	0.05	0.32	0.83
			0.11	0.56	0.66	0.16	0.3	0.7
			0.25	0.56	0.65	0.1	0.43	0.73
			0.13	0.63	0.64	0.01	0.53	0.82
			-0.04	0.44	0.68	0.12	0.52	0.75
			0.03	0.47	0.58	0.15	0.54	0.93
			-0.01	0.59	0.65	0.13	0.57	0.79
			0.14	0.63	0.68	0.09	0.41	0.67
			0.03	0.53	0.62	-0.02	0.38	0.66
			0.22	0.65	0.6	0.1	0.48	0.68
			0.16	0.56	0.6	-0.01	0.5	0.84
			-0.04	0.72	0.58	0.17	0.58	0.83
			0.17	0.65	0.64	-0.04	0.38	0.84
			0.11	0.53	0.6	0.03	0.64	0.69
			0.18	0.52	0.63	0	0.46	0.77
			0.16	0.47	0.71	0	0.34	0.74
			0.22	0.55	0.71	0.08	0.64	0.77
			0.21	0.57	0.57	0	0.52	0.85
			0.01	0.55	0.59	-0.03	0.6	0.74
			0.09	0.61	0.58	0.02	0.42	0.6
			0.13	0.6	0.75	-0.03	0.28	0.58
			0.11	0.61	0.74	0.06	0.36	0.74
			0.2	0.52	0.68	0.03	0.47	0.73
			0.15	0.58	0.57	0.04	0.58	0.59
			0.28	0.57	0.58	0.03	0.7	0.55
			-0.01	0.65	0.55	-0.01	0.58	0.66
			0.2	0.52	0.6	0.1	0.63	0.83
			0.02	0.54	0.58	0.11	0.51	0.74
			0.19	0.6	0.61	0.17	0.64	0.77
			0.15	0.54	0.65	0.11	0.66	0.8
			0.12	0.57	0.63	-0.01	0.48	0.81
			0.17	0.55	0.73	0.14	0.49	0.76
			0.11	0.64	0.63	0.07	0.5	0.72
			0.03	0.61	0.68	0.08	0.41	0.83
			0.07	0.65	0.65	0.08	0.5	0.73
			0.02	0.57	0.73	-0.02	0.33	0.73
			-0.11	0.55	0.57	0.11	0.7	0.71
			0.04	0.55	0.55	0.05	0.67	0.75
			0.12	0.56	0.64	0.16	0.65	0.71
			0.06	0.55	0.55	0.04	0.63	0.83
			0.02	0.51	0.78	0.17	0.68	0.75
			0.24	0.63	0.66	0.06	0.63	0.8
			0.16	0.52	0.64	0.23	0.46	0.72
			0.23	0.44	0.5	0.06	0.59	0.84
			0.07	0.35	0.66	0.13	0.67	0.77
			0.01	0.51	0.61	0.22	0.71	0.63
			0.03	0.57	0.71	0.07	0.62	0.69
			0.14	0.64	0.64	0.19	0.67	0.79
			0.18	0.46	0.51	0.21	0.67	0.81
			0.22	0.57	0.56	0.19	0.62	0.7
			0.13	0.55	0.58	0.08	0.53	0.63
			0.28	0.52	0.54	0.12	0.39	0.76
			0.24	0.59	0.64	0.13	0.44	0.88
			0.09	0.55	0.61	0.14	0.42	0.71
			0.25	0.49	0.6	0.12	0.68	0.62
			0.11	0.56	0.54	0.1	0.51	0.7
			0.11	0.54	0.62	0.04	0.53	0.75
			0.08	0.53	0.72	0.14	0.58	0.66
			0.15	0.54	0.61	0.18	0.69	0.67
			-0.02	0.55	0.66	0.11	0.5	0.76
			0.02	0.6	0.55	0.22	0.77	0.71
			0.09	0.5	0.64	0.05	0.77	0.72
			0.25	0.53	0.69	0.07	0.64	0.72
			0.16	0.43	0.57	0.12	0.64	0.65
			0.17	0.6	0.6	0.23	0.57	0.69
			0.2	0.48	0.58	0.21	0.62	0.66
			0.36	0.49	0.74	0.08	0.55	0.61
			0.08	0.52	0.66	0.11	0.59	0.65
			0.33	0.57	0.8	0.12	0.67	0.75
			0.25	0.63	0.72	0.04	0.55	0.79
			0.07	0.56	0.7	0.27	0.53	0.84
			0.22	0.56	0.63	0.15	0.64	0.7
			0.22	0.52	0.6	0.06	0.67	0.7
			0.22	0.56	0.78	0.13	0.66	0.76
			0.2	0.48	0.73	0.15	0.73	0.52
			0.23	0.52	0.75	0.06	0.67	0.7
			0.2	0.55	0.56	0.21	0.53	0.75
			0.24	0.5	0.64	0.1	0.61	0.74
			0.08	0.51	0.71	0.13	0.67	0.52
			0.16	0.59	0.56	0.21	0.7	0.79
			0.27	0.58	0.62	0.04	0.73	0.8
			0.26	0.5	0.76	0.14	0.69	0.8
			0.18	0.54	0.55	0.1	0.55	0.72
			0.31	0.5	0.65	0.1	0.49	0.61
			0.22	0.54	0.66	0.09	0.41	0.79
			0	0.67	0.69	0.2	0.66	0.69
			0.06	0.51	0.66	0.15	0.57	0.82
			0.13	0.6	0.71	0.05	0.45	0.5
			0.07	0.66	0.72	0.26	0.58	0.71
			0.31	0.5	0.68	0.12	0.6	0.5
			0.15	0.54	0.69	0.21	0.39	0.52
			0.19	0.44	0.77	0.06	0.36	0.68
			0.21	0.57	0.8	0.11	0.46	0.73
			0.13	0.55	0.59	0.08	0.37	0.74
			0	0.49	0.66	0.1	0.5	0.74
			0.27	0.58	0.63	0.16	0.46	0.7
			0.06	0.66	0.67	0.13	0.54	0.83
			0.1	0.57	0.64	0.09	0.53	0.81
			0.01	0.62	0.6	-0.02	0.53	0.84
			0.1	0.57	0.68	0.16	0.49	0.61
			0.1	0.51	0.73	0.07	0.54	0.66
			-0.02	0.55	0.63	0.22	0.55	0.74
			0.2	0.51	0.72	0.25	0.36	0.76
			0.17	0.57	0.71	0.24	0.47	0.73
			0.16	0.5	0.56	0.26	0.62	0.75
			0.11	0.5	0.72	0.17	0.59	0.67
			0.08	0.52	0.57	0.12	0.7	0.8
			0.23	0.45	0.7	0.22	0.59	0.72
			0.19	0.51	0.75	0.17	0.77	0.58
			0.2	0.54	0.71	0.22	0.56	0.72
			0	0.53	0.67	0.02	0.54	0.73
			0.25	0.56	0.61	0.23	0.79	0.64
			0.23	0.43	0.21	0.14	0.71	0.73
			0.26	0.46	0.48	0.22	0.64	0.83
			0.18	0.57	0.41	0.17	0.61	0.77
			0.27	0.58	0.25	0.12	0.53	0.84
			0.08	0.48	0.29	0.24	0.61	0.8
			0.14	0.5	0.27	0.13	0.48	0.72
			0.2	0.51	0.32	0.05	0.51	0.78
			0.02	0.47	0.23	0.08	0.46	0.82
			0.23	0.56	0.34	0.16	0.39	0.76
			0.19	0.58	0.29	0.07	0.52	0.74
			0.23	0.52	0.11	0.14	0.51	0.79
			0.19	0.6	0.23	0.15	0.51	0.7
			0.08	0.52	0.31	0.13	0.65	0.61
			0.24	0.56	0.51	0.19	0.64	0.61
			0.21	0.57	0.31	0.08	0.64	0.71
			0.26	0.59	0.22	0.17	0.66	0.75
			0.18	0.47	0.25	0.22	0.55	0.57
			0.18	0.55	0.13	0.22	0.78	0.64
			0.29	0.53	0.06	0.16	0.72	0.7
			0.12	0.56	0.37	0.12	0.56	0.73
			0.17	0.38	0.19	0.16	0.75	0.75
			0.12	0.48	0.29	0.12	0.63	0.7
			0.15	0.52	0.24	0.09	0.52	0.7
			0.08	0.49	0.27	0.22	0.59	0.86
			0.12	0.49	0.29	0.03	0.53	0.74
			0.02	0.53	0.42	0.09	0.69	0.73
			0.06	0.39	0.4	-0.02	0.65	0.82
			0.06	0.52	0.26	0.1	0.56	0.73
			0.15	0.59	0.4	0.19	0.82	0.77
			0.17	0.62	0.28	0.18	0.64	0.69
			0.14	0.54	0.38	0.19	0.63	0.63
			0.12	0.65	0.47	0.34	0.58	0.6
			0.09	0.58	0.28	0.01	0.7	0.57
			0.27	0.48	0.17	-0.01	0.59	0.56
			0.19	0.31	0.2	0.1	0.53	0.57
			0.15	0.35	0.3	0.21	0.63	0.75
			0.14	0.33	0.26	0.18	0.76	0.69
			-0.02	0.39	0.39	0.16	0.69	0.68
			0.23	0.28	0.58	0.13	0.73	0.75
			0.2	0.4	0.71	0.09	0.73	0.59
			0.15	0.32	0.75	0.1	0.87	0.74
			0.19	0.5	0.54	0.17	0.79	0.58
			0.06	0.46	0.66	0.12	0.48	0.59
			0.22	0.53	0.69	0.26	0.38	0.68
			0.09	0.64	0.73	-0.01	0.52	0.8
			0.18	0.55	0.62	0.25	0.4	0.72
			0.11	0.63	0.67	0.22	0.44	0.85
			0.1	0.44	0.7	0.16	0.41	0.68
			0.2	0.58	0.47	0.13	0.38	0.8
			0.17	0.49	0.61	0.14	0.37	0.64
			0.13	0.58	0.72	0.13	0.4	0.57
			0.14	0.44	0.66	0.21	0.55	0.75
			0.26	0.51	0.69	0.18	0.44	0.83
			0.18	0.61	0.66	0.21	0.41	0.72
			0.04	0.5	0.62	0.06	0.46	0.52
			0.04	0.55	0.65	0.1	0.39	0.75
			0.23	0.58	0.58	0.04	0.44	0.65
			0.04	0.46	0.69	0.13	0.44	0.76
			0.23	0.64	0.78	0.12	0.78	0.77
			0	0.52	0.65	0.13	0.43	0.43
			0.12	0.53	0.72	0.17	0.41	0.66
			0.04	0.6	0.63	0.07	0.57	0.7
			0.22	0.57	0.63	0.03	0.74	0.75
			0.17	0.62	0.75	0.18	0.44	0.53
			0.23	0.51	0.61	0.06	0.57	0.88
			0.06	0.52	0.58	0.26	0.51	0.85
			0.16	0.46	0.65	0.21	0.5	0.73
			0.18	0.46	0.66	0.19	0.32	0.78
			0.1	0.47	0.77	0.18	0.54	0.7
			-0.05	0.57	0.67	0.16	0.52	0.76
			0.04	0.55	0.57	0.14	0.59	0.76
			0.23	0.54	0.64	0.09	0.6	0.66
			0.08	0.55	0.73	0.13	0.52	0.83
			0.2	0.57	0.81	0.13	0.51	0.77
			0.21	0.63	0.67	0.06	0.42	0.66
			0.13	0.5	0.6	0.24	0.66	0.72
			0.19	0.49	0.62	0.19	0.52	0.66
			0.23	0.67	0.67	0.13	0.39	0.67
			0.2	0.46	0.71	0.32	0.63	0.62
			0.15	0.46	0.48	0.05	0.41	0.74
			0.15	0.55	0.72	0.19	0.53	0.71
			0.08	0.51	0.64	0.23	0.76	0.81
			0.14	0.49	0.51	0.09	0.62	0.43
			0.21	0.49	0.72	0.04	0.42	0.57
			0.19	0.47	0.69	0.17	0.56	0.65
			-0.03	0.52	0.55	0.13	0.46	0.69
			0.21	0.44	0.66	0.16	0.56	0.83
			0.14	0.47	0.64	0.23	0.62	0.59
			0.23	0.49	0.75	0.21	0.5	0.75
			0.2	0.53	0.67	0.08	0.43	0.72
			0.2	0.62	0.68	0.17	0.59	0.73
			0.21	0.47	0.6	0.18	0.62	0.66
			0.29	0.49	0.62	0.17	0.45	0.73
			0.08	0.52	0.7	0.15	0.71	0.74
			0.11	0.47	0.74	0.16	0.44	0.6
			0.1	0.62	0.6	0.07	0.56	0.71
			0.19	0.58	0.59	0.05	0.56	0.61
			0.18	0.59	0.71	0.17	0.54	0.73
			0.09	0.44	0.74	0.27	0.42	0.49
			0.18	0.54	0.65	0.06	0.37	0.7
			0.08	0.6	0.7	0.22	0.43	0.83
			0.16	0.56	0.53	0.07	0.47	0.74
			0.04	0.47	0.7	0.14	0.58	0.6
			0.08	0.51	0.67	0.15	0.62	0.75
			0.21	0.56	0.58	0.04	0.41	0.75
			0.08	0.66	0.6	0.25	0.62	0.78
			0.19	0.48	0.61	0.23	0.61	0.55
			0.21	0.48	0.7	0.23	0.41	0.71
			0.12	0.5	0.58	0	0.45	0.82
			0.14	0.54	0.7	0.21	0.57	0.8
			0.09	0.56	0.54	0.15	0.74	0.82
			-0.11	0.55	0.58	0.03	0.6	0.92
			0.21	0.53	0.66	0.31	0.63	1.03
			0.2	0.6	0.52	0.22	0.39	0.84
			0.13	0.51	0.6	0.08	0.51	0.94
			0.08	0.45	0.59	0.18	0.5	0.95
			0.12	0.5	0.56	0.05	0.51	0.96
			0.19	0.54	0.55	0.16	0.56	0.86
			0.25	0.39	0.66	0.14	0.56	0.94
			0.07	0.64	0.62	0.26	0.5	0.91
			0.19	0.5	0.61	0.15	0.43	0.9
			0.31	0.44	0.54	0.15	0.53	1.04
			0.14	0.51	0.62	0.11	0.61	0.88
			0.19	0.64	0.56	0.2	0.52	0.88
			0.03	0.59	0.69	0.11	0.53	0.97
			0.14	0.56	0.54	0.2	0.5	0.9
			0.08	0.51	0.62	0.14	0.6	1.02
			0.09	0.51	0.73	0.19	0.51	0.99
			0.25	0.53	0.77	-0.02	0.35	0.9
			0.16	0.59	0.72	0.13	0.68	0.98
			0.06	0.53	0.67	0.1	0.38	1.03
			0.04	0.52	0.57	0.11	0.17	0.95
			0.13	0.61	0.55	0.1	0.43	1.01
			0.12	0.45	0.56	0.11	0.44	0.91
			0.09	0.51	0.24	0.27	0.5	0.91
			0.1	0.56	0.49	0.17	0.55	0.88
			0.08	0.49	0.72	0.04	0.45	1
			0.04	0.4	0.58	0.15	0.55	0.88
			0.11	0.55	0.62	0.11	0.44	0.98
			0.1	0.61	0.63	0.13	0.5	0.86
			0.06	0.37	0.6	0	0.68	0.98
			0.13	0.5	0.59	0.16	0.59	1.03
			0.18	0.56	0.64	0.09	0.56	0.91
			0.21	0.6	0.55	0.14	0.52	0.88
			0.1	0.4	0.67	0.13	0.66	0.88
			0.1	0.6	0.52	0.23	0.49	0.86
			0.31	0.45	0.68	0.22	0.5	0.89
			0.15	0.52	0.48	0.15	0.54	1.01
			0.15	0.55	0.69	0.17	0.59	0.99
			0.13	0.52	0.59	0.12	0.56	0.87
			0.03	0.48	0.63	0.12	0.45	0.87
			0.15	0.65	0.63	0.15	0.51	1
			0.02	0.46	0.67	0.15	0.54	0.96
			0.29	0.49	0.69	0.13	0.62	0.88
			0.13	0.49	0.61	0.19	0.57	0.92
			0.21	0.6	0.72	0.19	0.53	0.96
			0.21	0.59	0.69	0.19	0.6	1.06
			0.27	0.52	0.66	0.24	0.53	0.97
			0.22	0.55	0.62	0.26	0.52	0.78
			0.05	0.59	0.65	0.21	0.48	0.74
			0.02	0.45	0.62	0.16	0.49	0.85
			0.11	0.53	0.58	0	0.57	0.75
			0.24	0.67	0.66	0.02	0.44	0.86
			0.17	0.1	0.67	0.11	0.4	0.94
			0.14	0.19	0.7	0.09	0.55	0.96
			0.13	0.17	0.75	0.12	0.38	0.85
			0.17	0.23	0.69	0.1	0.48	1.01
			0.23	0.18	0.79	0.04	0.5	1.05
			0.12	0.2	0.57	0.08	0.35	0.88
			0.12	0.14	0.65	0.06	0.37	0.92
			0.12	0.25	0.64	0.18	0.45	0.9
			0.15	0.16	0.74	0.13	0.36	0.9
			0.3	0.22	0.75	0.21	0.41	1
			0.13	0.28	0.44	0.15	0.43	1.02
			0.24	0.58	0.71	0.2	0.62	0.88
			0.21	0.54	0.61	0.21	0.6	0.98
			0.15	0.54	0.75	0.02	0.42	0.87
			0.25	0.57	0.61	0.14	0.53	0.92
			0.13	0.5	0.55	0.2	0.57	0.9
			0.14	0.56	0.65	0.12	0.45	0.88
			0.18	0.53	0.61	0.13	0.5	0.91
			0.1	0.57	0.57	0.09	0.45	0.9
			0.21	0.65	0.66	0.13	0.36	0.94
			0.1	0.55	0.64	0.35	0.4	0.85
			0.22	0.6	0.63	0.15	0.39	0.91
			0.13	0.45	0.62	0.17	0.52	0.97
			0.19	0.42	0.68	0.28	0.69	0.97
			0.19	0.6	0.79	0.16	0.45	0.84
			0.27	0.55	0.59	0.11	0.64	0.74
			0.04	0.58	0.7	0.14	0.5	0.7
			-0.05	0.56	0.7	0.19	0.6	0.78
			-0.01	0.53	0.64	0.04	0.6	0.92
			0.27	0.61	0.7	0.32	0.49	0.9
			0.03	0.54	0.74	0.16	0.48	0.89
			0.15	0.59	0.79	0.17	0.47	0.93
			0.19	0.57	0.67	0.33	0.51	0.88
			-0.01	0.59	0.66	0.1	0.63	0.76
			0.24	0.56	0.6	0.18	0.51	0.88
			0.06	0.59	0.56	0.25	0.58	0.82
			0.31	0.55	0.68	0.2	0.67	0.79
			0.19	0.69	0.69	0.11	0.53	0.68
			0.05	0.53	0.58	0.19	0.7	0.77
			0.16	0.63	0.66	0.13	0.75	0.71
			0.26	0.46	0.58	0.08	0.83	0.67
			0.18	0.6	0.57	0.23	0.5	0.84
			0.06	0.6	0.64	0.05	0.46	0.79
			0.22	0.66	0.32	0.18	0.65	0.64
			0.17	0.55	0.36	0.3	0.4	0.93
			0.13	0.58	0.18	0.22	0.51	0.8
			0.13	0.43	0.33	0.16	0.37	0.77
			0.22	0.67	0.26	0.22	0.52	0.84
			0.16	0.58	0.2	0.18	0.53	0.62
			0.11	0.66	0.18	0.29	0.54	0.92
			0.05	0.56	0.23	0.19	0.35	0.87
			0.06	0.52	0.25	0.15	0.55	1.04
			0.13	0.57	0.48	0.27	0.55	0.85
			-0.03	0.58	0.47	0.14	0.57	0.93
			0.18	0.47	0.58	0.11	0.5	0.79
			0.13	0.53	0.54	0.24	0.55	0.86
			0.21	0.44	0.71	0.19	0.35	0.89
			0.11	0.55	0.56	0.24	0.45	0.85
			0.12	0.56	0.17	0.09	0.47	0.81
			0.11	0.61	0.34	0.23	0.62	0.83
			0.3	0.56	0.37	0.17	0.42	0.94
			0.16	0.66	0.32	0.07	0.67	1.01
			0.15	0.59	0.17	0.03	0.49	0.94
			0.16	0.51	0.35	0.26	0.47	0.88
			0.19	0.55	0.35	-0.01	0.58	0.71
			0.11	0.49	0.53	0.18	0.43	0.89
			0.14	0.53	0.24	0.09	0.5	0.65
			0.16	0.52	0.36	0.15	0.66	1
			0.26	0.57	0.17	0.21	0.69	0.92
			0.18	0.6	0.41	0.1	0.39	0.79
			0.18	0.57	0.21	0.2	0.55	0.94
			0.01	0.56	0.36	0.06	0.53	0.93
			0.14	0.61	0.48	0.11	0.64	1.03
			0.11	0.62	0.39	0.15	0.54	0.83
			0.16	0.64	0.42	0.2	0.44	0.88
			0.13	0.51	0.25	0.08	0.56	0.85
			0.1	0.44	0.21	0.19	0.35	0.9
			0.19	0.59	0.47	0.12	0.51	0.7
			0.11	0.58	0.27	0.14	0.55	0.86
			0.16	0.6	0.18	0.32	0.67	0.88
			0.25	0.64	0.32	0.03	0.45	0.95
			0.23	0.45	0.21	0.14	0.59	0.95
			0.19	0.67	0.31	0.23	0.75	0.87
			0.19	0.68	0.28	0.13	0.45	0.86
			0.13	0.58	0.24	0.13	0.39	0.96
			0.03	0.59	0.71	0.17	0.57	0.98
			0.07	0.58	0.45	0.13	0.43	0.71
			0.17	0.59	0.4	0.28	0.49	1.02
			0.31	0.68	0.27	0.2	0.56	0.94
			0.17	0.64	0.43	0.09	0.58	0.84
			0.11	0.57	0.52	0.06	0.52	0.87
			0.14	0.55	0.16	0.14	0.67	0.91
			0.12	0.7	0.25	0.15	0.68	0.92
			0.13	0.57	0.23	0.1	0.62	0.89
			0.08	0.66	0.19	0.06	0.41	0.95
			0.08	0.59	0.35	0.16	0.59	0.98
			0.14	0.61	0.38	0.24	0.74	1.02
			0.2	0.55	0.13	0.14	0.46	0.99
			0.25	0.64	0.24	0.14	0.56	0.97
			0.11	0.67	0.24	-0.07	0.46	0.86
			0.09	0.58	0.24	0.12	0.58	0.98
			0.21	0.59	0.46	0.14	0.42	0.88
			0.17	0.71	0.39	0.1	0.29	0.96
			0.11	0.55	0.3	0.13	0.45	0.94
			0.01	0.53	0.25	0.11	0.47	0.69
			0.19	0.51	0.33	0.05	0.38	0.81
			0.15	0.74	0.44	0.13	0.46	0.91
			0.05	0.59	0.32	0.14	0.62	0.94
			0.34	0.66	0.24	0.17	0.41	0.86
			0.04	0.68	0.4	0.13	0.53	0.91
			0.31	0.59	0.26	0.16	0.47	0.77
			0.01	0.72	0.21	0.08	0.41	0.97
			0.06	0.57	0.57	0.17	0.48	0.91
			0.22	0.56	0.62	0.1	0.52	0.86
			0.09	0.34	0.52	0.26	0.8	0.98
			0.32	0.41	0.58	0.12	0.66	0.81
			0.22	0.41	0.45	0.21	0.53	0.92
			0.16	0.47	0.25	0.29	0.49	0.9
			0.17	0.69	0.24	0.14	0.52	1.02
			0.05	0.63	0.24	0.03	0.48	0.92
			0.06	0.55	0.18	0.12	0.52	0.92
			0.18	0.57	0.3	0.13	0.46	0.9
			0.15	0.56	0.66	0.16	0.55	0.83
			0.08	0.59	0.76	0.13	0.41	0.86
			0.06	0.63	0.55	0.08	0.55	0.86
			0.18	0.56	0.32	0.21	0.7	0.8
			0.13	0.55	0.21	0.19	0.56	1.03
			0.15	0.55	0.48	0.24	0.53	0.83
			0.1	0.5	0.64	0.03	0.58	0.95
			0.23	0.67	0.28	0.05	0.59	0.9
			0.13	0.48	0.31	0.27	0.62	0.79
			0.24	0.6	0.34	0.12	0.45	0.77
			0.19	0.52	0.58	0.07	0.44	1
			0.1	0.52	0.61	0.04	0.39	0.93
			0.14	0.58	0.29	0.26	0.52	1
			0.22	0.6	0.27	-0.01	0.42	0.94
			0.29	0.55	0.46	0.1	0.28	0.75
			0.31	0.63	0.64	0.28	0.49	0.8
			-0.02	0.47	0.58	0.22	0.43	1
			0.11	0.7	0.76	0.12	0.47	0.78
			0.27	0.62	0.63	0.17	0.51	0.93
			0.23	0.62	0.65	0.2	0.45	0.89
			0.13	0.65	0.73	0.19	0.56	0.92
			0.04	0.49	0.67	0.22	0.46	0.85
			0.18	0.62	0.59	0.13	0.4	0.79
			0.15	0.6	0.74	0.11	0.47	0.81
			0.05	0.56	0.68	0.14	0.5	0.74
			-0.08	0.52	0.67	0.1	0.54	0.78
			0.12	0.56	0.73	0.11	0.79	0.87
			0.06	0.37	0.66	0.24	0.57	0.94
			0.14	0.56	0.67	0.26	0.38	0.83
			0.23	0.7	0.65	0.1	0.52	0.9
			0.14	0.56	0.69	0.2	0.43	0.93
			0.22	0.55	0.73	0.21	0.57	0.94
			0.16	0.5	0.7	0.13	0.48	0.92
			0.29	0.48	0.56	0.17	0.4	0.88
			0.01	0.51	0.71	0.15	0.53	0.89
			0.15	0.69	0.6	0.07	0.44	0.9
			0.17	0.72	0.63	0.15	0.32	0.97
			0.04	0.77	0.71	0.2	0.5	0.89
			0.23	0.72	0.7	0.2	0.38	0.81
			0.08	0.56	0.67	0.13	0.52	1.05
			0.01	0.69	0.69	0.19	0.51	1
			0.21	0.6	0.63	0.13	0.46	1
			0.16	0.63	0.63	0.02	0.44	0.94
			0.1	0.68	0.6	0.15	0.42	0.83
			0.07	0.67	0.72	0.11	0.29	0.94
			0.05	0.63	0.65	0.14	0.44	0.89
			0.06	0.67	0.53	0.26	0.54	0.95
			0.22	0.56	0.67	0.06	0.52	1
			0.12	0.57	0.7	0.18	0.54	1.01
			0.16	0.61	0.66	0.18	0.54	0.78
			0.1	0.45	0.64	0.17	0.44	0.86
			0.09	0.64	0.7	0.13	0.59	0.98
			0.17	0.58	0.7	0.13	0.57	0.96
			0.14	0.7	0.67	0.1	0.64	0.9
			0.1	0.72	0.64	0.12	0.68	0.87
			0.16	0.39	0.64	0.21	0.54	0.94
			0.15	0.62	0.71	0.07	0.74	0.86
			0.2	0.54	0.6	0.14	0.61	1.01
			0.18	0.49	0.71	0.06	0.52	0.82
			0.18	0.51	0.67	0.18	0.78	0.9
			0.14	0.66	0.68	0.22	0.72	0.85
			0.14	0.52	0.6	0.14	0.76	0.76
			0.23	0.53	0.61	0.19	0.68	0.74
			0.16	0.5	0.57	0.03	0.42	0.77
			0.12	0.48	0.74	0.1	0.62	0.7
			0.16	0.65	0.71	0.23	0.53	0.71
			0.15	0.65	0.71	0.13	0.51	0.85
			-0.04	0.59	0.71	0.26	0.74	0.91
			0.14	0.48	0.72	0.11	0.73	0.82
			0.14	0.62	0.74	0.12	0.77	0.99
			0.22	0.54	0.76	0.15	0.49	0.76
			-0.02	0.45	0.78	0.18	0.67	0.9
			0.14	0.49	0.78	0.1	0.53	0.96
			0.21	0.53	0.66	0.08	0.64	0.86
			0.17	0.46	0.71	0.18	0.71	0.86
			0.16	0.54	0.72	0.2	0.51	0.94
			0.32	0.53	0.68	0.09	0.51	0.68
			0.26	0.68	0.68	0.2	0.47	0.84
			0.26	0.66	0.76	0.2	0.58	0.96
			0.23	0.61	0.68	0.14	0.48	0.87
			0.1	0.66	0.74	0.34	0.56	1.05
			0.11	0.53	0.73	0.11	0.53	0.96
			0.21	0.6	0.66	0.25	0.52	0.88
			0	0.57	0.76	0.19	0.74	1.02
			0.06	0.6	0.61	0.11	0.69	0.95
			0.27	0.57	0.54	0.14	0.79	0.79
			0.17	0.57	0.3	0.35	0.81	0.81
			0.13	0.58	0.39	0.28	0.76	0.79
			0.11	0.55	0.55	0.04	0.78	0.73
			0.01	0.46	0.61	0.35	0.65	0.7
			0.06	0.58	0.74	0.35	0.67	0.92
			0.2	0.69	0.78	0.14	0.46	1
			0.08	0.66	0.63	0.13	0.55	0.83
			0.19	0.68	0.44	0.16	0.62	0.94
			0.27	0.58	0.54	0.2	0.49	0.78
			0.2	0.65	0.6	0.24	0.67	0.96
			0.22	0.66	0.47	0.25	0.73	0.76
			0.11	0.48	0.38	0.13	0.66	0.81
			0.1	0.59	0.53	0.22	0.77	0.76
			0.22	0.7	0.16	0.22	0.72	0.82
			0.09	0.61	0.3	0.09	0.48	0.91
			0.2	0.53	0.4	0.27	0.58	0.8
			0.09	0.58	0.62	0.13	0.51	0.87
			0.14	0.69	0.31	0.13	0.74	0.86
			0.14	0.74	0.49	0.16	0.61	0.8
			0.14	0.49	0.29	0.09	0.33	0.9
			0.09	0.61	0.15	0.28	0.38	1.01
			0.19	0.51	0.24	0.07	0.48	0.97
			0.18	0.53	0.31	0.23	0.53	0.86
			0.19	0.52	0.35	0.26	0.32	0.88
			0.16	0.65	0.28	0.1	0.52	0.9
			0.2	0.54	0.26	0.05	0.45	0.92
			0.12	0.6	0.18	0.15	0.49	0.94
			0.22	0.62	0.4	0.18	0.46	0.82
			0.08	0.7	0.23	0.02	0.46	0.89
			0.15	0.55	0.26	0.08	0.36	0.87
			0.2	0.74	0.32	0.12	0.47	0.85
			0.11	0.68	0.24	0.12	0.48	0.96
			0.01	0.64	0.34	0.21	0.43	0.87
			0.13	0.67	0.29	0.09	0.46	0.71
			0.21	0.58	0.26	0.17	0.5	0.74
			0.31	0.46	0.24	0.14	0.62	0.85
			0.04	0.55	0.19	0.18	0.74	0.85
			0.17	0.66	0.16	0.25	0.67	0.93
			0.33	0.61	0.26	0.14	0.53	0.89
			0.07	0.6	0.34	0.09	0.57	0.86
			0.02	0.56	0.42	0.15	0.66	0.8
			0.18	0.66	0.29	0.22	0.64	0.93
			0.18	0.59	0.39	0.18	0.73	1.05
			0.22	0.63	0.28	0.16	0.65	0.84
			0.17	0.58	0.41	0.21	0.6	0.93
			0.17	0.64	0.24	0.14	0.66	1
			0.14	0.67	0.27	0.21	0.58	0.91
			0.13	0.51	0.31	0.06	0.62	0.74
			0.22	0.65	0.27	0.14	0.69	0.98
			0.18	0.6	0.25	0.19	0.58	0.86
			0.13	0.62	0.35	0.16	0.61	0.72
			0.22	0.56	0.06	0.19	0.68	0.9
			0.08	0.66	0.25	0.09	0.64	0.72
			0.05	0.54	0.31	0.15	0.63	0.94
			0.04	0.55	0.56	0.09	0.73	0.88
			0.24	0.64	0.56	0.18	0.53	1.02
			0.25	0.6	0.25	0.16	0.65	0.9
			0.14	0.51	0.35	0.16	0.73	0.73
			0.13	0.66	0.25	0.08	0.77	0.81
			0.25	0.6	0.29	0.11	0.64	0.9
			0.11	0.65	0.23	0.13	0.76	0.81
			0.21	0.51	0.35	0.1	0.73	0.99
			0.34	0.68	0.14	0.23	0.77	0.88
			0.15	0.65	0.09	0.18	0.66	1.04
			0.19	0.59	0.32	0.17	0.34	0.91
			0.17	0.57	0.12	0.16	0.42	0.89
			0.14	0.66	0.26	0.1	0.42	1.02
			0.16	0.62	0.25	0.14	0.61	0.83
			0.22	0.6	0.19	0.14	0.51	1.05
			0.21	0.63	0.31	0.14	0.43	0.93
			0.09	0.66	0.62	0.17	0.44	0.88
			0.26	0.6	0.3	0.14	0.39	1.05
			0.12	0.53	0.34	0.08	0.53	0.86
			0.04	0.58	0.41	0.21	0.54	0.94
			0.25	0.68	0.77	0.2	0.75	0.81
			0.31	0.6	0.55	0.15	0.7	0.89
			0.26	0.68	0.58	0.12	0.69	0.85
			0.06	0.59	0.41	0.31	0.47	0.79
			0.25	0.6	0.53	0.14	0.62	0.92
			0.13	0.48	0.53	0.17	0.75	0.91
			0.11	0.64	0.56	0.26	0.43	0.97
			0.27	0.66	0.44	0.11	0.56	0.88
			0.11	0.51	0.57	0.14	0.44	0.71
			0.1	0.53	0.4	0.14	0.44	0.81
			0.17	0.37	0.25	0.09	0.43	0.91
			0.18	0.59	0.19	0.15	0.52	0.93
			0.25	0.53	0.26	0.21	0.32	0.91
			0.13	0.61	0.14	0.2	0.41	0.98
			0.08	0.62	0.24	0.08	0.49	0.92
			0.1	0.61	0.38	0.25	0.43	0.98
			0.1	0.53	0.39	0.07	0.55	0.96
			0.16	0.6	0.28	0.24	0.46	1
			0.22	0.62	0.32	0.13	0.48	0.86
			0.27	0.67	0.15	0.21	0.4	1.04
			0.02	0.64	0.38	0.25	0.4	0.99
			0.03	0.7	0.25	0.2	0.48	0.84
			0.09	0.6	0.63	0.17	0.64	0.78
			0.14	0.61	0.66	0.12	0.74	0.78
			0.11	0.62	0.71	0.22	0.69	0.82
			0.16	0.7	0.67	0.2	0.77	0.93
			0.05	0.6	0.75	0.14	0.67	1.01
			0.26	0.55	0.69	0.3	0.73	1.05
			0.22	0.64	0.63	0.3	0.55	0.85
			0.23	0.54	0.66	0.14	0.67	0.92
			0.17	0.54	0.73	0.24	0.48	0.87
			0.22	0.7	0.64	0.27	0.42	0.96
			0.22	0.5	0.59	0.23	0.36	0.72
			0.37	0.56	0.6	0.15	0.33	0.8
			-0.01	0.6	0.7	0.3	0.59	0.93
			0.33	0.7	0.71	0.13	0.65	0.95
			0.29	0.57	0.67	0.24	0.7	0.86
			0.19	0.57	0.85	0.15	0.75	0.87
			0.3	0.59	0.64	0.09	0.43	1.02
			0.29	0.65	0.68	0.16	0.45	0.89
			0.13	0.63	0.61	0.2	0.39	0.87
			0.2	0.62	0.61	0.12	0.37	1.01
			0.1	0.62	0.65	0.15	0.31	0.88
			0.03	0.67	0.67	0.25	0.48	0.92
			0.16	0.55	0.68	0.14	0.5	0.89
			0.08	0.63	0.54	0.13	0.42	0.89
			0.08	0.63	0.69	0.38	0.32	0.92
			0.12	0.66	0.63	0.13	0.35	0.92
			0.18	0.52	0.56	0.09	0.42	0.94
			0.23	0.62	0.58	0.06	0.53	0.9
			0.3	0.59	0.7	0.13	0.27	1.02
			0.15	0.59	0.56	0.02	0.46	0.97
			0.15	0.53	0.62	0.07	0.54	0.98
			0.01	0.52	0.56	0.09	0.16	0.89
			0.27	0.58	0.47	0.02	0.46	0.96
			0.07	0.57	0.51	0	0.53	1.01
			0.14	0.69	0.54	0.12	0.61	0.85
			0.14	0.66	0.63	0.06	0.28	0.86
			0.27	0.71	0.57	0.06	0.56	0.9
			0.12	0.62	0.61	0.15	0.47	0.85
			0.02	0.57	0.69	0.11	0.5	0.78
			0.11	0.52	0.69	0.22	0.33	0.97
			0.25	0.54	0.56	0.16	0.32	0.9
			0.17	0.52	0.63	0.08	0.32	0.92
			0.11	0.5	0.53	0.06	0.31	0.83
			0.16	0.67	0.69	0.16	0.48	0.89
			0.15	0.63	0.66	0.33	0.32	0.91
			0.07	0.65	0.53	0.06	0.4	0.98
			0.28	0.66	0.71	0.02	0.62	0.79
			0.22	0.58	0.55	0.1	0.36	0.95
			0.16	0.67	0.65	0.18	0.41	0.97
			0.2	0.66	0.66	0.08	0.43	0.91
			0.15	0.59	0.53	0.11	0.27	0.61
			0.09	0.53	0.67	0.16	0.28	0.84
			0.07	0.58	0.65	0	0.43	0.83
			0	0.64	0.7	0.2	0.49	0.99
			0.23	0.51	0.6	0.32	0.32	1.04
			0.2	0.6	0.68	0.31	0.41	0.95
			0.15	0.64	0.55	0.25	0.65	0.97
			0.2	0.61	0.58	0.33	0.41	1.05
			0.14	0.65	0.55	0.2	0.61	0.9
			0.2	0.66	0.68	0.15	0.47	0.96
			0.2	0.6	0.61	0.29	0.48	0.88
			0.21	0.57	0.54	0.17	0.45	0.98
			0.21	0.66	0.69	0.28	0.51	0.93
			0.1	0.66	0.52	0.49	0.52	0.81
			0.15	0.65	0.59	0.44	0.59	0.87
			0.26	0.67	0.47	0.22	0.55	0.94
			0.28	0.61	0.57	0.25	0.57	0.85
			0.3	0.76	0.44	0.15	0.39	0.85
			0.2	0.73	0.63	0.14	0.37	0.9
			0.13	0.68	0.57	0.12	0.52	1.01
			0.11	0.73	0.75	0.18	0.66	0.97
			0.11	0.66	0.39	0.3	0.71	0.89
			0.05	0.61	0.66	0.46	0.49	0.9
			0.23	0.64	0.69	0.57	0.62	0.95
			0.26	0.66	0.6	0.48	0.56	0.97
			-0.04	0.63	0.53	0.25	0.71	1.04
			0.15	0.63	0.62	0.41	0.64	0.9
			0.15	0.5	0.47	0.48	0.47	0.96
			0.24	0.59	0.27	0.43	0.29	0.84
			0.26	0.64	0.44	0.54	0.59	0.89
			0.21	0.66	0.47	0.63	0.41	0.84
			0.19	0.71	0.58	0.41	0.49	0.94
			0.14	0.79	0.44	0.23	0.51	0.95
			0.16	0.54	0.7	0.34	0.5	0.88
			0.05	0.44	0.56	0.2	0.44	0.95
			0.02	0.56	0.6	0.36	0.59	0.94
			0.16	0.55	0.6	0.44	0.42	0.97
			0.26	0.41	0.49	0.35	0.82	0.79
			0.21	0.58	0.6	0.27	0.78	0.92
			0.2	0.51	0.58	0.31	0.66	0.98
			0.21	0.64	0.68	0.29	0.52	1.05
			0.11	0.63	0.71	0.36	0.49	0.95
			0.18	0.54	0.55	0.32	0.45	0.95
			0.17	0.55	0.61	0.43	0.7	0.92
			0.25	0.5	0.66	0.34	0.7	0.76
			0.13	0.53	0.55	0.29	0.45	0.89
			0.03	0.69	0.83	0.29	0.45	0.8
			0.24	0.65	0.81	0.33	0.53	0.93
			0.12	0.56	0.73	0.43	0.47	0.94
			0.12	0.43	0.63	0.56	0.66	0.95
			0.22	0.62	0.6	0.38	0.51	0.76
			0.11	0.65	0.52	0.27	0.58	0.95
			0.2	0.67	0.43	0.35	0.62	0.87
			0.2	0.39	0.46	0.42	0.48	0.93
			0.1	0.62	0.23	0.35	0.46	0.86
			0.03	0.52	0.28	0.33	0.46	0.9
			0.11	0.63	0.25	0.38	0.62	0.89
			0.13	0.64	0.28	0.32	0.45	0.87
			0.18	0.52	0.44	0.28	0.39	0.92
			0.16	0.56	0.23	0.32	0.49	0.91
			0.05	0.6	0.52	0.49	0.49	0.9
			0.12	0.53	0.35	0.49	0.35	1.01
			0.06	0.62	0.17	0.32	0.65	0.81
			0.18	0.6	0.28	0.32	0.45	0.78
			0.24	0.37	0.32	0.25	0.6	0.86
			0.15	0.4	0.23	0.38	0.42	0.8
			0.17	0.49	0.25	0.35	0.45	0.75
			0.2	0.56	0.31	0.28	0.57	0.83
			0.18	0.64	0.22	0.36	0.7	0.98
			0.32	0.53	0.52	0.25	0.5	1.03
			0.16	0.55	0.73	0.29	0.6	0.89
			0.15	0.34	0.27	0.3	0.56	0.87
			0.16	0.65	0.36	0.31	0.58	1
			0.22	0.67	0.19	0.54	0.65	0.93
			0.08	0.63	0.27	0.79	0.47	0.74
			0.15	0.62	0.34	0.44	0.43	0.65
			0.08	0.59	0.61	0.49	0.46	0.94
			0.19	0.46	0.7	0.35	0.46	0.89
			0.27	0.53	0.43	0.41	0.54	0.83
			-0.03	0.56	0.23	0.45	0.39	0.76
			0.08	0.6	0.36	0.52	0.43	1.02
			0.16	0.62	0.35	0.55	0.62	0.77
			0.31	0.57	0.81	0.51	0.45	0.93
			0.13	0.58	0.42	0.47	0.33	0.83
			0.26	0.54	0.42	0.27	0.25	0.89
			0.3	0.67	0.59	0.32	0.66	0.99
			0.18	0.66	0.49	0.33	0.79	0.93
			0.08	0.56	0.35	0.26	0.49	0.98
			0.22	0.75	0.32	0.36	0.51	0.85
			0.12	0.67	0.23	0.27	0.49	0.91
			0.09	0.6	0.35	0.42	0.33	0.83
			0.16	0.68	0.53	0.32	0.52	1.07
			0.16	0.5	0.31	0.38	0.67	0.96
			0.07	0.64	0.21	0.31	0.46	0.89
			0.18	0.7	0.46	0.19	0.52	0.98
			0.19	0.59	0.58	0.41	0.72	0.9
			0.14	0.5	0.63	0.32	0.71	0.9
			0.11	0.64	0.4	0.2	0.59	0.85
			0.13	0.55	0.5	0.33	0.44	1
			0.15	0.47	0.42	0.43	0.44	0.93
			0.04	0.61	0.41	0.26	0.37	0.89
			0.11	0.58	0.65	0.3	0.52	0.88
			0.17	0.59	0.55	0.2	0.45	0.88
			0.19	0.72	0.24	0.14	0.38	0.97
			0.12	0.58	0.33	0.32	0.4	0.96
			0.32	0.71	0.26	0.47	0.36	0.87
			0.14	0.63	0.47	0.33	0.26	0.91
			0.27	0.67	0.53	0.3	0.46	0.93
			0.24	0.5	0.35	0.32	0.58	0.91
			0.2	0.43	0.32	0.25	0.61	0.87
			0.14	0.75	0.55	0.27	0.54	0.91
			0.25	0.55	0.45	0.24	0.51	0.89
			0.21	0.45	0.5	0.22	0.53	0.93
			0.18	0.51	0.37	0.4	0.51	0.92
			0.2	0.49	0.43	0.27	0.63	1.02
			0.11	0.33	0.24	0.34	0.42	0.95
			0.17	0.57	0.36	0.39	0.43	0.91
			0.12	0.69	0.44	0.28	0.45	0.9
			0.17	0.57	0.37	0.37	0.66	0.77
			0.2	0.53	0.4	0.33	0.51	0.84
			0.28	0.44	0.38	0.35	0.43	0.9
			0.3	0.44	0.26	0.37	0.45	0.9
			0.08	0.58	0.38	0.42	0.44	0.85
			0.17	0.7	0.38	0.44	0.4	0.93
			0.13	0.65	0.23	0.39	0.4	0.89
			0.21	0.48	0.38	0.3	0.5	0.93
			0.14	0.6	0.58	0.37	0.69	0.76
			0.31	0.52	0.22	0.2	0.51	0.82
			0.19	0.48	0.38	0.28	0.46	0.82
			0.11	0.62	0.37	0.33	0.33	0.76
			0.22	0.57	0.42	0.3	0.34	0.99
			0.09	0.6	0.3	0.52	0.32	1.04
			0.09	0.64	0.25	0.36	0.72	0.83
			0.21	0.65	0.28	0.34	0.64	0.98
			0.13	0.62	0.26	0.53	0.47	0.78
			0.22	0.51	0.33	0.36	0.53	0.77
			0.24	0.55	0.25	0.43	0.4	0.87
			0.03	0.52	0.32	0.37	0.58	0.86
			0.22	0.5	0.41	0.38	0.56	0.61
			0.24	0.6	0.25	0.38	0.51	0.69
			0.15	0.61	0.22	0.41	0.46	0.51
			0.06	0.61	0.34	0.53	0.37	0.74
			0.22	0.62	0.66	0.36	0.34	0.7
			0.21	0.45	0.39	0.31	0.41	0.45
			0.22	0.7	0.23	0.46	0.36	0.7
			0.14	0.57	0.23	0.37	0.46	0.68
			0.22	0.52	0.35	0.36	0.41	0.69
			0.2	0.66	0.43	0.3	0.59	0.74
			0.15	0.58	0.48	0.37	0.7	0.83
			0.11	0.72	0.25	0.31	0.49	0.78
			0.12	0.56	0.25	0.38	0.51	0.81
			0.22	0.56	0.19	0.48	0.59	0.74
			0.05	0.53	0.31	0.52	0.48	0.75
			0.18	0.53	0.46	0.48	0.56	0.76
			0.13	0.64	0.44	0.25	0.53	0.84
			0.1	0.62	0.33	0.34	0.58	0.81
			0.22	0.7	0.43	0.42	0.43	0.62
			0.27	0.67	0.32	0.53	0.41	0.68
			0.13	0.59	0.32	0.52	0.42	0.73
			0.31	0.63	0.39	0.39	0.55	0.73
			0.1	0.52	0.24	0.35	0.79	0.77
			0.17	0.61	0.58	0.48	0.45	0.66
			0.21	0.7	0.3	0.56	0.62	0.47
			0.19	0.62	0.32	0.42	0.69	0.53
			0.26	0.56	0.29	0.2	0.68	0.58
			0.19	0.57	0.26	0.39	0.44	0.54
			-0.01	0.59	0.48	0.38	0.53	0.46
			0.14	0.62	0.33	0.39	0.39	0.53
			0.12	0.59	0.41	0.29	0.37	0.59
			0.18	0.58	0.34	0.32	0.63	0.52
			0.14	0.58	0.35	0.38	0.38	0.56
			0.13	0.52	0.32	0.35	0.62	0.85
			0.17	0.49	0.42	0.36	0.65	0.65
			0.28	0.57	0.2	0.42	0.53	0.68
			0.18	0.54	0.32	0.43	0.21	0.63
			0.3	0.63	0.38	0.38	0.6	0.63
			0.4	0.58	0.27	0.41	0.73	0.56
			0.1	0.57	0.44	0.39	0.63	0.8
			0.11	0.61	0.3	0.42	0.69	0.78
			0.1	0.61	0.33	0.31	0.55	0.74
			0.25	0.6	0.37	0.45	0.64	0.79
			0.19	0.53	0.27	0.34	0.54	0.85
			0.18	0.64	0.26	0.34	0.78	0.73
			0.1	0.7	0.23	0.43	0.61	0.84
			0.18	0.61	0.62	0.55	0.45	0.61
			0.26	0.67	0.31	0.49	0.6	0.76
			0.39	0.65	0.25	0.36	0.5	0.67
			0.1	0.62	0.15	0.42	0.56	0.76
			0.2	0.42	0.22	0.38	0.79	0.65
			0.09	0.54	0.49	0.58	0.67	0.73
			0.17	0.59	0.57	0.53	0.48	0.71
			0.16	0.59	0.53	0.43	0.5	0.83
			0.16	0.58	0.64	0.27	0.6	0.76
			0.17	0.55	0.63	0.49	0.52	0.69
			0.13	0.61	0.48	0.35	0.36	0.59
			0.27	0.49	0.51	0.54	0.71	0.79
			0.2	0.54	0.68	0.48	0.52	0.72
			0.19	0.51	0.57	0.42	0.47	0.81
			0.14	0.49	0.69	0.42	0.37	0.77
			0.21	0.53	0.57	0.42	0.49	0.54
			0.24	0.55	0.62	0.38	0.68	0.71
			0.22	0.61	0.46	0.34	0.61	0.73
			0.19	0.59	0.62	0.4	0.67	0.8
			0.19	0.6	0.63	0.39	0.57	0.67
			0.1	0.53	0.79	0.37	0.69	0.79
			0.16	0.54	0.72	0.35	0.48	0.67
			0.22	0.58	0.63	0.29	0.63	0.63
			0.06	0.59	0.61	0.4	0.66	0.72
			0.12	0.63	0.64	0.43	0.6	0.73
			0.2	0.57	0.5	0.34	0.29	0.68
			0.16	0.67	0.56	0.37	0.56	0.67
			0.15	0.65	0.55	0.32	0.58	0.68
			0.18	0.66	0.62	0.33	0.52	0.69
			0.33	0.62	0.58	0.44	0.45	0.7
			0.15	0.57	0.67	0.38	0.55	0.62
			0.12	0.45	0.64	0.43	0.68	0.5
			0.18	0.69	0.59	0.38	0.69	0.44
			0.17	0.59	0.59	0.4	0.36	0.68
			0.06	0.61	0.55	0.37	0.43	0.61
			0.19	0.62	0.61	0.38	0.28	0.56
			0.28	0.6	0.64	0.36	0.5	0.46
			0.15	0.54	0.67	0.36	0.76	0.44
			0.14	0.59	0.49	0.25	0.38	0.55
			0.16	0.59	0.72	0.42	0.7	0.42
			0.21	0.59	0.49	0.29	0.66	0.57
			0.06	0.43	0.58	0.42	0.61	0.48
			0.25	0.49	0.63	0.38	0.5	0.6
			0.11	0.64	0.68	0.4	0.45	0.76
			0.14	0.53	0.56	0.43	0.53	0.64
			0.17	0.37	0.58	0.38	0.64	0.59
			0.16	0.5	0.71	0.43	0.32	0.86
			0.1	0.66	0.6	0.51	0.48	0.72
			0.13	0.46	0.63	0.39	0.61	0.64
			0.15	0.48	0.65	0.36	0.5	0.72
			0.15	0.64	0.56	0.47	0.44	0.78
			0.36	0.55	0.63	0.39	0.6	0.77
			0.29	0.55	0.52	0.38	0.62	0.74
			0.16	0.57	0.61	0.32	0.56	0.83
			0.23	0.8	0.62	0.37	0.51	0.73
			0.22	0.7	0.6	0.45	0.54	0.85
			0.39	0.45	0.47	0.37	0.56	0.66
			0.05	0.58	0.54	0.37	0.44	0.59
			0.16	0.51	0.76	0.44	0.61	0.66
			0.09	0.64	0.67	0.4	0.59	0.77
			0.22	0.65	0.68	0.37	0.7	0.88
			0.06	0.52	0.41	0.42	0.65	0.73
			0.25	0.65	0.6	0.42	0.6	0.69
			0.1	0.15	0.57	0.45	0.48	0.72
			0.07	0.21	0.63	0.4	0.35	0.71
			0.19	0.13	0.69	0.44	0.4	0.73
			0.06	0.29	0.58	0.3	0.36	0.82
			0.06	0.28	0.55	0.39	0.39	0.63
			0.22	0.34	0.57	0.43	0.42	0.75
			0.15	0.28	0.63	0.35	0.36	0.76
			0.03	0.32	0.54	0.21	0.35	0.68
			0.05	0.26	0.8	0.44	0.39	0.69
			0.12	0.32	0.57	0.51	0.42	0.67
			0.2	0.33	0.52	0.49	0.48	0.82
			0.16	0.32	0.65	0.43	0.31	0.71
			0.12	0.26	0.64	0.32	0.37	0.8
			0.31	0.22	0.58	0.31	0.47	0.72
			0.35	0.29	0.59	0.37	0.24	0.8
			0.26	0.21	0.56	0.38	0.58	0.76
			0.08	0.34	0.58	0.49	0.45	0.73
			0.19	0.37	0.62	0.4	0.47	0.61
			0.09	0.41	0.63	0.42	0.26	0.74
			0.16	0.46	0.46	0.3	0.48	0.79
			0.4	0.56	0.34	0.52	0.4	0.79
			0.13	0.51	0.46	0.55	0.47	0.82
			0.26	0.6	0.29	0.49	0.47	0.84
			0.17	0.5	0.44	0.4	0.36	0.79
			0.16	0.53	0.48	0.39	0.42	0.78
			0.13	0.66	0.54	0.46	0.4	0.81
			0.13	0.58	0.57	0.33	0.57	0.81
			0.12	0.69	0.56	0.44	0.32	0.74
			0.19	0.62	0.64	0.39	0.63	0.83
			0.11	0.58	0.64	0.37	0.63	0.69
			0.16	0.47	0.63	0.36	0.41	0.67
			0.17	0.54	0.56	0.27	0.37	0.8
			0.24	0.6	0.5	0.41	0.52	0.73
			0.26	0.62	0.68	0.65	0.45	0.53
			0.21	0.51	0.46	0.58	0.43	0.78
			0.28	0.48	0.68	0.28	0.65	0.75
			0.12	0.57	0.64	0.28	0.38	0.67
			0.16	0.53	0.67	0.35	0.6	0.59
			0.12	0.54	0.64	0.35	0.57	0.57
			0.09	0.57	0.66	0.28	0.4	0.84
			0.06	0.51	0.66	0.22	0.41	0.75
			0.27	0.63	0.59	0.29	0.62	0.79
			0.19	0.48	0.36	0.35	0.55	0.63
			0.26	0.61	0.38	0.34	0.6	0.72
			0.22	0.54	0.33	0.36	0.59	0.79
			0.16	0.51	0.23	0.41	0.4	0.75
			0.07	0.56	0.39	0.34	0.56	0.76
			0.23	0.58	0.4	0.51	0.31	0.9
			0.23	0.7	0.57	0.46	0.44	0.85
			0.28	0.53	0.27	0.45	0.39	0.78
			0.29	0.6	0.38	0.42	0.47	0.6
			0.35	0.71	0.32	0.52	0.49	0.57
			0.25	0.56	0.44	0.58	0.44	0.73
			0.29	0.57	0.33	0.65	0.71	0.69
			0.1	0.58	0.32	0.41	0.57	0.74
			0.16	0.52	0.33	0.41	0.58	0.76
			0.36	0.56	0.66	0.31	0.62	0.75
			0.08	0.58	0.33	0.43	0.49	0.8
			0.32	0.62	0.45	0.46	0.62	0.65
			0.13	0.63	0.28	0.5	0.52	0.82
			0.21	0.51	0.38	0.35	0.46	0.48
			0.15	0.61	0.24	0.6	0.49	0.75
			0.1	0.61	0.33	0.39	0.41	0.82
			0.12	0.54	0.25	0.52	0.51	0.7
			0.09	0.53	0.22	0.5	0.41	0.77
			0.19	0.46	0.42	0.36	0.43	0.82
			0.07	0.54	0.2	0.4	0.33	0.74
			0.17	0.63	0.35	0.47	0.46	0.86
			0.36	0.55	0.21	0.47	0.42	0.77
			0.06	0.54	0.34	0.37	0.55	0.64
			0.15	0.57	0.31	0.39	0.53	0.8
			0.27	0.55	0.25	0.43	0.29	0.77
			0.01	0.58	0.35	0.48	0.59	0.78
			0.21	0.59	0.45	0.33	0.59	0.6
			-0.05	0.62	0.21	0.28	0.42	0.49
			0.1	0.47	0.19	0.35	0.4	0.52
			0.08	0.63	0.29	0.38	0.48	0.63
			0.13	0.55	0.35	0.34	0.39	0.69
			0.28	0.42	0.24	0.35	0.76	0.71
			0.17	0.6	0.4	0.34	0.66	0.75
			0.05	0.66	0.57	0.35	0.66	0.81
			0.32	0.55	0.36	0.4	0.66	0.73
			0.2	0.5	0.34	0.33	0.57	0.83
			0.15	0.59	0.23	0.28	0.42	0.73
			0.19	0.54	0.28	0.24	0.54	0.76
			0.19	0.67	0.33	0.39	0.43	0.61
			0.18	0.57	0.2	0.44	0.61	0.66
			0.22	0.52	0.51	0.32	0.43	0.8
			0.15	0.47	0.49	0.35	0.54	0.77
			0.17	0.63	0.42	0.46	0.52	0.69
			0.19	0.51	0.43	0.29	0.26	0.49
			0.2	0.58	0.5	0.32	0.55	0.53
			0.23	0.55	0.43	0.35	0.39	0.72
			0.17	0.53	0.51	0.36	0.38	0.85
			0.2	0.6	0.43	0.45	0.46	0.65
			0.18	0.59	0.49	0.36	0.6	0.55
			0.28	0.52	0.38	0.3	0.51	0.76
			0.17	0.57	0.51	0.39	0.47	0.58
			0.21	0.55	0.56	0.25	0.53	0.66
			0.1	0.62	0.54	0.41	0.42	0.48
			0.19	0.45	0.56	0.25	0.42	0.58
			0.12	0.6	0.5	0.32	0.44	0.75
			0.22	0.51	0.54	0.32	0.37	0.7
			0.12	0.55	0.47	0.35	0.46	0.78
			0.1	0.56	0.51	0.29	0.63	0.74
			0.17	0.57	0.44	0.37	0.54	0.81
			0.16	0.61	0.53	0.26	0.36	0.57
			0.23	0.58	0.47	0.24	0.57	0.59
			0.19	0.5	0.67	0.42	0.33	0.78
			0.19	0.48	0.57	0.25	0.46	0.65
			0.21	0.6	0.54	0.39	0.45	0.66
			0.04	0.6	0.54	0.5	0.44	0.57
			0.16	0.6	0.44	0.32	0.45	0.67
			0.21	0.5	0.52	0.24	0.46	0.61
			0.1	0.42	0.53	0.35	0.55	0.65
			0.21	0.52	0.42	0.32	0.34	0.71
			0.05	0.55	0.3	0.37	0.45	0.71
			0.07	0.53	0.34	0.2	0.6	0.78
			0.25	0.51	0.33	0.29	0.62	0.46
			0.16	0.48	0.23	0.28	0.4	0.48
			0.11	0.59	0.4	0.41	0.54	0.68
			0.11	0.5	0.2	0.41	0.53	0.73
			0.15	0.57	0.26	0.33	0.25	0.67
			0.21	0.57	0.44	0.35	0.57	0.76
			0.22	0.48	0.63	0.35	0.53	0.81
			0.15	0.54	0.38	0.35	0.48	0.81
			0.09	0.48	0.44	0.36	0.51	0.75
			0.18	0.61	0.83	0.45	0.44	0.79
			0.33	0.56	0.7	0.36	0.47	0.59
			0.19	0.51	0.68	0.38	0.42	0.69
			0.11	0.46	0.33	0.67	0.48	0.64
			0.26	0.58	0.31	0.45	0.48	0.7
			0.16	0.53	0.16	0.67	0.51	0.76
			0.13	0.49	0.42	0.56	0.47	0.54
			0.17	0.57	0.27	0.53	0.6	0.72
			0.19	0.58	0.14	0.44	0.68	0.67
			-0.08	0.61	0.26	0.61	0.48	0.69
			0.14	0.6	0.25	0.54	0.55	0.85
			0.29	0.55	0.43	0.61	0.37	0.7
			0.15	0.54	0.13	0.5	0.42	0.63
			0.19	0.52	0.35	0.49	0.51	0.67
			0.15	0.55	0.3	0.53	0.49	0.76
			0.23	0.5	0.33	0.57	0.38	0.52
			0.16	0.65	0.22	0.52	0.47	0.55
			0.26	0.62	0.31	0.55	0.5	0.78
			0.09	0.57	0.16	0.65	0.56	0.82
			0.28	0.58	0.44	0.47	0.38	0.78
			0.16	0.43	0.3	0.58	0.48	0.87
			0.2	0.53	0.33	0.41	0.37	0.7
			0.1	0.6	0.43	0.52	0.42	0.77
			0.28	0.57	0.26	0.55	0.47	0.78
			0.2	0.6	0.23	0.67	0.43	0.6
			0.15	0.53	0.37	0.53	0.51	0.64
			0.17	0.59	0.24	0.54	0.57	0.75
			0.28	0.61	0.59	0.51	0.68	0.76
			0.09	0.67	0.56	0.5	0.65	0.7
			0.23	0.67	0.58	0.48	0.65	0.79
			0.1	0.52	0.66	0.55	0.6	0.82
			0.16	0.6	0.59	0.49	0.54	0.67
			0.15	0.42	0.53	0.43	0.58	0.75
			0.19	0.62	0.61	0.42	0.68	0.69
			0.15	0.54	0.58	0.49	0.54	0.86
			0.2	0.62	0.73	0.51	0.43	0.85
			0.25	0.5	0.54	0.52	0.42	0.77
			0.15	0.59	0.61	0.56	0.64	0.8
			0.23	0.57	0.49	0.51	0.69	0.9
			0.22	0.63	0.49	0.55	0.4	0.83
			0.35	0.57	0.47	0.57	0.59	0.72
			0.23	0.59	0.5	0.55	0.53	0.62
			0.14	0.58	0.72	0.51	0.71	0.91
			0.23	0.62	0.82	0.54	0.6	0.69
			0.24	0.57	0.46	0.46	0.63	0.88
			0.15	0.63	0.7	0.4	0.66	0.79
			0.25	0.61	0.59	0.31	0.58	0.67
			0.17	0.59	0.61	0.33	0.56	0.84
			0.25	0.66	0.55	0.49	0.58	0.85
			0.21	0.59	0.68	0.42	0.56	0.68
			0.17	0.62	0.55	0.52	0.6	0.81
			0.1	0.59	0.6	0.38	0.75	0.8
			0.23	0.56	0.56	0.47	0.67	0.79
			0.21	0.57	0.7	0.42	0.4	0.7
			0.14	0.55	0.59	0.49	0.42	0.78
			0.14	0.67	0.62	0.53	0.7	0.63
			0.14	0.55	0.5	0.45	0.42	0.63
			0.15	0.58	0.6	0.49	0.49	0.67
			0.22	0.58	0.75	0.45	0.34	0.65
			0.17	0.59	0.58	0.47	0.5	0.74
			0.28	0.6	0.65	0.43	0.56	0.73
			0.03	0.59	0.6	0.46	0.4	0.6
			0.06	0.56	0.62	0.55	0.42	0.84
			0.17	0.57	0.57	0.53	0.42	0.65
			-0.02	0.61	0.58	0.52	0.43	0.72
			0.15	0.58	0.62	0.53	0.5	0.86
			0.17	0.66	0.71	0.4	0.42	0.72
			0.24	0.55	0.71	0.53	0.36	0.83
			0.2	0.54	0.56	0.55	0.41	0.88
			0.2	0.6	0.63	0.61	0.49	0.7
			0.2	0.54	0.51	0.39	0.45	0.78
			0.22	0.49	0.71	0.46	0.48	0.8
			0.09	0.57	0.61	0.41	0.27	0.87
			0.12	0.51	0.68	0.45	0.35	0.75
			0.28	0.55	0.59	0.17	0.54	0.73
			0.19	0.61	0.56	0.2	0.44	0.78
			0.1	0.55	0.53	0.3	0.45	0.78
			0.14	0.57	0.69	0.2	0.25	0.86
			0.28	0.52	0.54	0.3	0.44	0.81
			0.36	0.58	0.69	0.35	0.3	0.69
			0.24	0.58	0.56	0.4	0.36	0.75
			0.32	0.51	0.48	0.29	0.45	0.74
			0.12	0.48	0.63	0.19	0.41	0.76
			0.27	0.54	0.66	0.2	0.29	0.73
			0.23	0.56	0.63	0.27	0.43	0.79
			0.24	0.51	0.58	0.07	0.37	0.71
			0.15	0.54	0.7	0.49	0.51	0.8
			0.14	0.48	0.63	0.23	0.38	0.69
			0.2	0.59	0.62	0.25	0.47	0.66
			0.21	0.69	0.53	0.16	0.54	0.74
			0.18	0.63	0.58	0.36	0.62	0.61
			0.13	0.61	0.45	0.63	0.59	0.64
			0.26	0.52	0.57	0.66	0.49	0.74
			0.22	0.66	0.58	0.39	0.36	0.79
			0.15	0.47	0.66	0.26	0.46	0.86
			0.25	0.61	0.6	0.31	0.46	0.89
			0.24	0.57	0.49	0.34	0.58	0.71
			0.18	0.56	0.68	0.32	0.34	0.64
			0.07	0.65	0.68	0.21	0.28	0.83
			0.26	0.54	0.48	0.17	0.43	0.6
			0.16	0.58	0.4	0.36	0.5	0.53
			0.3	0.65	0.69	0.23	0.37	0.5
			0.2	0.51	0.66	0.24	0.44	0.51
			0.07	0.49	0.59	0.26	0.63	0.59
			0.11	0.5	0.58	0.15	0.38	0.7
			0.15	0.58	0.82	0.18	0.66	0.83
			0.22	0.59	0.52	0.25	0.38	0.8
			0.18	0.43	0.52	0.28	0.4	0.84
			0.26	0.66	0.57	0.25	0.61	0.75
			0.18	0.53	0.69	0.2	0.57	0.61
			0.29	0.58	0.84	0.28	0.41	0.65
			0.16	0.55	0.55	0.29	0.41	0.66
			0.13	0.56	0.6	0.27	0.63	0.63
			0.15	0.63	0.55	0.17	0.48	0.78
			0.17	0.62	0.73	0.24	0.45	0.82
			0.04	0.54	0.69	0.52	0.46	0.76
			0.22	0.53	0.69	0.37	0.44	0.77
			0.18	0.56	0.7	0.41	0.5	0.74
			0.2	0.5	0.73	0.43	0.3	0.76
			0.19	0.57	0.62	0.5	0.39	0.66
			0.15	0.55	0.46	0.41	0.55	0.67
			0.19	0.6	0.58	0.4	0.39	0.48
			0.08	0.5	0.65	0.56	0.41	0.4
			0.15	0.62	0.56	0.3	0.39	0.53
			0.06	0.56	0.73	0.56	0.47	0.67
			0.23	0.59	0.6	0.57	0.23	0.64
			0.11	0.53	0.7	0.41	0.46	0.67
			0.1	0.62	0.66	0.38	0.35	0.85
			0.07	0.51	0.73	0.34	0.38	0.65
			0.14	0.6	0.62	0.54	0.39	0.65
			0.1	0.69	0.59	0.39	0.42	0.51
			0.17	0.49	0.65	0.5	0.38	0.49
			0.26	0.59	0.75	0.45	0.5	0.47
			0.06	0.5	0.7	0.32	0.52	0.59
			0.17	0.69	0.62	0.12	0.39	0.55
			0.14	0.61	0.61	0.2	0.61	0.57
			0.08	0.58	0.74	0.39	0.25	0.68
			0.08	0.61	0.63	0.14	0.47	0.66
			0.12	0.59	0.55	0.25	0.51	0.72
			0.26	0.61	0.43	0.22	0.33	0.68
			0.24	0.59	0.26	0.22	0.67	0.71
			0.1	0.53	0.22	0.21	0.29	0.74
			0.28	0.54	0.4	0.33	0.4	0.74
			0.36	0.6	0.29	0.3	0.33	0.71
			0.46	0.49	0.31	0.19	0.51	0.62
			0.26	0.6	0.44	0.28	0.54	0.64
			0.13	0.68	0.27	0.22	0.52	0.64
			-0.03	0.49	0.28	0.3	0.57	0.46
			0.38	0.6	0.19	0.24	0.39	0.76
			0.43	0.64	0.33	0.19	0.39	0.8
			0.34	0.6	0.26	0.27	0.47	0.68
			0.28	0.59	0.29	0.24	0.44	0.84
			0.16	0.59	0.27	0.23	0.55	0.75
			0.13	0.57	0.71	0.28	0.51	0.88
			0.19	0.56	0.74	0.24	0.74	0.56
			0.19	0.52	0.61	0.19	0.44	0.67
			0.23	0.66	0.67	0.12	0.4	0.63
			0.12	0.58	0.56	0.24	0.55	0.77
			0.21	0.59	0.79	0.12	0.53	0.8
			0.24	0.66	0.72	0.29	0.45	0.81
			0.12	0.52	0.61	0.14	0.46	0.76
			0.31	0.6	0.67	0.22	0.55	0.54
			0.41	0.66	0.65	0.26	0.42	0.66
			0.23	0.66	0.65	0.35	0.45	0.69
			0.18	0.68	0.63	0.57	0.31	0.88
			0.15	0.56	0.67	0.32	0.33	0.8
			0.31	0.59	0.79	0.27	0.32	0.78
			0.28	0.59	0.74	0.37	0.55	0.81
			0.1	0.51	0.56	0.46	0.58	0.79
			0.23	0.52	0.59	0.38	0.61	0.65
			0.22	0.52	0.52	0.38	0.42	0.77
			0.3	0.56	0.63	0.44	0.5	0.71
			0.12	0.61	0.6	0.46	0.46	0.77
			0.23	0.56	0.65	0.58	0.46	0.72
			0.12	0.51	0.71	0.61	0.5	0.88
			0.45	0.51	0.72	0.5	0.41	0.76
			0.26	0.63	0.69	0.65	0.48	0.87
			0.11	0.53	0.64	0.6	0.46	0.62
			0.19	0.58	0.62	0.63	0.36	0.78
			0.15	0.53	0.51	0.53	0.38	0.64
			0.13	0.56	0.9	0.53	0.39	0.63
			0.29	0.56	0.51	0.52	0.31	0.8
			0.29	0.59	0.39	0.45	0.47	0.79
			0.39	0.59	0.48	0.66	0.34	0.8
			0.26	0.59	0.47	0.6	0.37	0.83
			0.15	0.6	0.61	0.51	0.37	0.7
			0.3	0.64	0.73	0.53	0.4	0.7
			0.18	0.53	0.62	0.54	0.52	0.75
			0.2	0.41	0.71	0.54	0.58	0.93
			0.18	0.57	0.62	0.55	0.57	0.8
			0.38	0.56	0.63	0.55	0.55	0.85
			0.24	0.52	0.63	0.54	0.49	0.71
			0.46	0.54	0.79	0.47	0.52	0.57
			0.21	0.59	0.66	0.46	0.47	0.75
			0.09	0.48	0.78	0.51	0.3	0.69
			0.27	0.56	0.71	0.54	0.49	0.75
			0.25	0.45	0.67	0.7	0.52	0.6
			0.23	0.6	0.7	0.19	0.48	0.89
			0.13	0.52	0.68	0.15	0.5	0.59
			0.15	0.55	0.79	0.1	0.36	0.58
			0.22	0.57	0.8	0.18	0.34	0.83
			0.29	0.56	0.63	0.2	0.37	0.59
			0.3	0.57	0.74	0.12	0.51	0.73
			0.28	0.51	0.79	0.16	0.4	0.49
			0.34	0.5	0.75	0.11	0.49	0.42
			0.17	0.6	0.64	0.2	0.4	0.89
			0.07	0.56	0.65	0.09	0.44	0.62
			0.37	0.62	0.69	0.12	0.34	0.71
			0.13	0.47	0.81	0.06	0.43	0.81
			0.43	0.57	0.7	0.07	0.33	0.66
			0.21	0.58	0.64	0.04	0.46	0.79
			0.41	0.54	0.72	0.15	0.43	0.67
			0.31	0.58	0.74	0.02	0.35	0.55
			0.3	0.57	0.73	0.06	0.41	0.66
			0.13	0.56	0.67	0.03	0.33	0.63
			0.28	0.57	0.81	0.02	0.38	0.35
			0.24	0.57	0.6	0.13	0.42	0.56
			0.2	0.47	0.69	0.06	0.48	0.82
			0.11	0.5	0.6	0.11	0.47	0.71
			0.27	0.52	0.7	0.1	0.48	0.58
			0.21	0.57	0.83	0.02	0.47	0.83
			0.15	0.61	0.68	0.02	0.6	0.65
			0.14	0.62	0.75	0.21	0.42	0.73
			0.18	0.64	0.58	0.11	0.46	0.65
			0.38	0.6	0.67	0.09	0.53	0.68
			0.22	0.55	0.81	0.02	0.47	0.62
			0.15	0.47	0.73	0.21	0.53	0.7
			0.2	0.54	0.85	0.19	0.59	0.6
			0.33	0.44	0.78	0.18	0.67	0.75
			0.25	0.48	0.66	0.21	0.61	0.66
			0.2	0.42	0.62	0.2	0.51	0.65
			0.21	0.53	0.7	0.31	0.61	0.71
			0.27	0.57	0.76	0.21	0.69	0.73
			0.26	0.66	0.71	0.25	0.63	0.79
			0.38	0.44	0.69	0.31	0.66	0.75
			0.24	0.54	0.6	0.24	0.68	0.78
			0.26	0.56	0.66	0.2	0.66	0.8
			0.29	0.58	0.66	0.18	0.55	0.77
			0.29	0.56	0.9	0.27	0.59	0.7
			0.13	0.57	0.75	0.26	0.61	0.96
			0.27	0.54	0.82	0.32	0.57	0.66
			0.18	0.58	0.71	0.35	0.67	0.79
			0.44	0.49	0.83	0.18	0.72	0.49
			0.27	0.53	0.75	0.28	0.71	0.69
			0.1	0.53	0.66	0.37	0.63	0.84
			0.16	0.53	0.81	0.23	0.66	0.86
			0.32	0.48	0.85	0.29	0.76	0.76
			0.12	0.52	0.84	0.37	0.59	0.81
			0.21	0.67	0.74	0.34	0.67	0.92
			0.22	0.51	0.6	0.4	0.76	0.65
			0.31	0.6	0.7	0.32	0.62	0.72
			0.23	0.54	0.68	0.37	0.65	0.71
			0.23	0.47	0.73	0.51	0.52	0.69
			0.25	0.54	0.62	0.33	0.72	0.65
			0.14	0.57	0.77	0.34	0.6	0.75
			0.34	0.45	0.78	0.39	0.56	0.63
			0.18	0.53	0.69	0.32	0.56	0.66
			0.3	0.48	0.64	0.31	0.58	0.75
			0.15	0.55	0.7	0.37	0.59	0.75
			0.3	0.58	0.83	0.33	0.56	0.94
			0.16	0.5	0.77	0.32	0.49	0.83
			0.09	0.55	0.79	0.32	0.55	0.5
			0.2	0.58	0.76	0.37	0.64	0.49
			0.32	0.58	0.61	0.33	0.59	0.55
			0.33	0.58	0.79	0.42	0.56	0.8
			0.21	0.51	0.74	0.44	0.53	0.75
			0.21	0.52	0.66	0.36	0.58	0.71
			0.23	0.65	0.57	0.16	0.56	0.55
			0.33	0.61	0.58	0.26	0.59	0.78
			0.14	0.59	0.57	0.2	0.63	0.63
			0.25	0.52	0.6	0.4	0.66	0.86
			0.28	0.66	0.66	0.31	0.55	0.76
			0.33	0.57	0.77	0.44	0.63	0.71
			0.35	0.62	0.62	0.46	0.57	0.81
			0.16	0.58	0.72	0.39	0.61	0.75
			0.15	0.57	0.71	0.36	0.54	0.76
			0.25	0.59	0.62	0.43	0.49	0.76
			0.32	0.61	0.74	0.46	0.56	0.76
			0.14	0.65	0.73	0.53	0.62	0.64
			0.19	0.66	0.66	0.32	0.56	0.73
			0.11	0.58	0.7	0.29	0.38	0.68
			0.21	0.6	0.65	0.39	0.37	0.76
			0.23	0.65	0.66	0.42	0.59	0.73
			0.21	0.64	0.53	0.54	0.46	0.72
			0.25	0.56	0.36	0.35	0.44	0.77
			0.34	0.64	0.25	0.4	0.46	0.72
			0.39	0.62	0.44	0.4	0.51	0.68
			0.24	0.57	0.35	0.48	0.49	0.69
			0.38	0.66	0.55	0.32	0.55	0.79
			0.21	0.62	0.61	0.38	0.55	0.69
			0.11	0.62	0.67	0.37	0.6	0.74
			0.26	0.53	0.76	0.47	0.45	0.67
			0.11	0.58	0.72	0.37	0.47	0.63
			0.28	0.57	0.63	0.39	0.42	0.68
			0.2	0.61	0.66	0.41	0.49	0.72
			0.29	0.59	0.47	0.47	0.64	0.7
			0.2	0.72	0.53	0.38	0.52	0.82
			0.28	0.66	0.69	0.32	0.54	0.72
			0.14	0.62	0.66	0.48	0.54	0.78
			0.09	0.65	0.62	0.46	0.43	0.77
			0.3	0.6	0.83	0.43	0.48	0.65
			0.2	0.55	0.76	0.28	0.58	0.63
			0.16	0.48	0.53	0.51	0.4	0.4
			0.14	0.67	0.26	0.26	0.55	0.35
			0.26	0.56	0.24	0.32	0.53	0.6
			0.18	0.59	0.34	0.36	0.46	0.75
			0.21	0.61	0.52	0.38	0.42	0.62
			0.36	0.59	0.68	0.46	0.59	0.61
			0.3	0.62	0.78	0.38	0.55	0.61
			0.26	0.61	0.71	0.41	0.53	0.73
			0.26	0.56	0.82	0.32	0.48	0.8
			0.21	0.6	0.93	0.5	0.52	0.75
			0.24	0.62	0.68	0.55	0.39	0.56
			0.29	0.55	0.66	0.41	0.56	0.6
			0.3	0.58	0.67	0.49	0.41	0.51
			0.33	0.53	0.64	0.52	0.38	0.69
			0.22	0.64	0.61	0.4	0.47	0.66
			0.11	0.69	0.63	0.41	0.51	0.69
			0.27	0.49	0.68	0.38	0.64	0.74
			0.28	0.54	0.58	0.44	0.66	0.49
			0.16	0.61	0.62	0.57	0.63	0.67
			0.3	0.52	0.78	0.34	0.56	0.79
			0.21	0.6	0.74	0.35	0.58	0.72
			0.24	0.5	0.62	0.28	0.48	0.75
			0.2	0.38	0.63	0.3	0.47	0.62
			0.35	0.36	0.65	0.32	0.56	0.7
			0.19	0.4	0.69	0.26	0.57	0.77
			0.2	0.61	0.75	0.28	0.4	0.66
			0.44	0.68	0.6	0.3	0.44	0.48
			0.1	0.59	0.74	0.28	0.44	0.71
			0.26	0.53	0.74	0.31	0.38	0.69
			0.26	0.6	0.79	0.33	0.52	0.67
			0.27	0.57	0.58	0.33	0.44	0.67
			0.13	0.66	0.72	0.4	0.45	0.64
			0.29	0.6	0.75	0.3	0.47	0.73
			0.14	0.61	0.73	0.33	0.45	0.71
			0.27	0.58	0.71	0.32	0.47	0.62
			0.2	0.6	0.72	0.32	0.38	0.78
			0.36	0.65	0.71	0.35	0.52	0.82
			0.21	0.64	0.73	0.3	0.4	0.59
			0.19	0.59	0.49	0.26	0.44	0.51
			0.3	0.65	0.32	0.27	0.46	0.65
			0.2	0.57	0.28	0.28	0.59	0.6
			0.18	0.58	0.39	0.33	0.54	0.62
			0.14	0.63	0.58	0.39	0.65	0.78
			0.25	0.56	0.69	0.27	0.62	0.61
			0.19	0.62	0.76	0.34	0.5	0.58
			0.32	0.66	0.69	0.3	0.4	0.66
			0.39	0.57	0.63	0.29	0.56	0.9
			0.25	0.54	0.75	0.38	0.54	0.54
			0.33	0.6	0.71	0.34	0.57	0.68
			0.21	0.56	0.63	0.33	0.68	0.74
			0.15	0.61	0.26	0.25	0.63	0.69
			0.14	0.6	0.44	0.37	0.59	0.75
			0.27	0.53	0.38	0.42	0.52	0.83
			0.37	0.5	0.61	0.29	0.67	0.61
			0.31	0.61	0.75	0.33	0.56	0.59
			0.19	0.51	0.61	0.34	0.6	0.61
			0.24	0.63	0.69	0.34	0.54	0.75
			0.29	0.62	0.69	0.32	0.48	0.78
			0.29	0.49	0.72	0.32	0.5	0.67
			0.26	0.65	0.62	0.38	0.59	0.86
			0.28	0.67	0.67	0.29	0.68	0.55
			0.1	0.6	0.77	0.41	0.63	0.76
			0.33	0.55	0.63	0.39	0.52	0.68
			0.4	0.56	0.72	0.38	0.66	0.71
			0.15	0.58	0.73	0.45	0.61	0.78
			0.28	0.5	0.6	0.31	0.6	0.78
			0.28	0.29	0.72	0.4	0.59	0.74
			0.19	0.6	0.8	0.36	0.64	0.67
			0.34	0.66	0.79	0.42	0.55	0.67
			0.23	0.46	0.7	0.34	0.6	0.7
			0.31	0.61	0.7	0.33	0.52	0.67
			0.33	0.53	0.72	0.33	0.55	0.69
			0.42	0.52	0.64	0.33	0.53	0.74
			0.16	0.63	0.7	0.31	0.48	0.67
			0.35	0.58	0.67	0.3	0.49	0.66
			0.2	0.61	0.66	0.41	0.5	0.7
			0.12	0.58	0.71	0.35	0.44	0.68
			0.24	0.49	0.68	0.32	0.49	0.69
			0.27	0.55	0.69	0.33	0.5	0.73
			0.4	0.59	0.73	0.25	0.48	0.7
			0.14	0.5	0.73	0.31	0.49	0.86
			0.34	0.54	0.76	0.27	0.37	0.81
			0.27	0.61	0.7	0.4	0.56	0.58
			0.18	0.61	0.73	0.32	0.39	0.86
			0.16	0.61	0.6	0.26	0.4	0.86
			0.29	0.56	0.82	0.32	0.63	0.78
			0.23	0.57	0.78	0.37	0.58	0.71
			0.14	0.49	0.69	0.25	0.59	0.67
[truncated: 191,139 more rows]

## Sheet: Fig.3
Figure 3
The distribution of FRET values for rU50 and rC50 single-stranded RNAs in buffer of in the presence of Hfq.
		FRET efficiency
		rC50	rC50+Hfq	rU50	rU50+Hfq
		0.09	0.04	0.35	0.03
		0.08	-0.12	0.39	0.16
		0.07	0.23	0.27	0.03
		0.11	0.51	0.2	0.01
		0.12	0.26	0.24	0.08
		0.1	0.3	0.24	0.28
		0.13	0.39	0.42	0.11
		0.06	0.17	0.2	0.03
		0.15	0.04	0.25	-0.01
		0.1	0.39	0.32	0.02
		0.13	0.06	0.16	0.15
		0.11	0.14	0.31	0.17
		0.14	0.19	0.4	0.05
		0.13	0.12	0.07	0.21
		0.02	0.14	0.18	0.08
		0.19	0.21	0.2	-0.04
		0.09	0.09	0.28	0.07
		0.12	0.23	0.2	0.19
		0.12	0.12	0.26	0.13
		0.17	0.25	0.16	0.19
		0.06	0.12	0.34	0.2
		0.11	0.12	0.24	0.28
		0.07	0.35	0.23	0.07
		0.11	0.25	0.16	-0.02
		0.11	0.07	0.16	0.2
		0.13	0.23	0.05	0.05
		0.07	0.17	0.23	0.08
		0.04	0.22	0.18	0.19
		0.13	0.33	0.2	-0.04
		0.04	0.2	0.05	-0.08
		0.07	0.22	0.27	-0.02
		0.1	0.07	0.22	0.27
		0.06	0.18	0.1	-0.16
		0.18	0.26	0.18	0.09
		0.13	0.08	0.31	-0.01
		0.09	0.48	0.23	-0.03
		0.14	0.35	0.22	-0.25
		0.07	0.29	0.34	-0.04
		0.08	0.2	0.31	0.08
		0.08	0.25	0.18	-0.08
		0.07	0.29	0.21	-0.35
		0.14	0.21	0.33	0.17
		0.18	0.03	0	-0.07
		0.05	0.18	0.17	0.07
		0.12	-0.12	-0.05	0.02
		0.09	0.19	0.27	-0.01
		0.06	0.41	0.13	0.04
		0.07	0.1	0.19	0.27
		0.14	0.02	0.19	0.01
		0.07	0.18	0.41	0.05
		0.04	0.15	0	0.03
		0.25	-0.01	0.08	0.2
		0.11	0.3	0.28	0.03
		0.15	0.22	0.35	-0.11
		0.03	0.07	0.36	0.16
		0.12	0.14	0.39	0.01
		0.16	0.14	0.35	0.07
		0.16	0.16	0.22	0.14
		0.15	0.27	0.24	0.03
		0.12	0.22	0.24	0.1
		0.07	0.26	-0.03	0.14
		0.03	0.17	0.23	0.07
		0.17	0.06	0.16	0.14
		0.05	0.31	0.21	0.24
		0.1	0.13	0.16	0.16
		0.11	0.16	0.27	0.04
		0.19	-0.04	0.27	0.04
		0.14	0.28	0.25	0.15
		0.04	0.09	0.14	0.09
		0.07	0.16	0.18	0.25
		0.06	0.12	0.02	0.21
		0.07	0.22	0.17	0.12
		0.05	0.3	0.09	0.21
		0.2	0.11	0.21	0.18
		0.16	0.35	0.31	0.22
		0.07	0.27	0.34	0.11
		0	0.14	0.08	0.15
		0.04	0.3	0.17	0.16
		0.1	0.31	0.2	0.11
		0.11	0.47	0.24	0.15
		0.16	0.26	0.32	0.18
		0.1	0.12	0.19	0.19
		0.07	0.14	0.18	-0.27
		0.06	0.26	0.22	0.28
		0.11	0.23	0.21	0.02
		0.17	0.06	0.26	0
		0.02	0	0.12	0.08
		0.07	0.23	0.1	0.26
		0.3	0.23	0.09	0.22
		0.22	-0.05	0.16	0.04
		0.13	0.1	0.13	0.37
		0.14	0.2	0.3	0.03
		0.2	0.13	0.23	0.19
		0.1	0.05	0.17	0.07
		0.26	-0.01	0.3	0.11
		0.13	0.02	0.21	0.03
		0.05	0.09	0.29	0.08
		0.1	0.04	0.25	-0.05
		0.08	0.23	0.23	0.17
		0.03	0.17	0.33	-0.03
		0.09	0.03	0.17	0.06
		0.35	0.36	0.2	0.28
		0.22	0.08	0.13	0.04
		0.19	0.2	0.17	-0.04
		0.12	0.07	0.21	-0.22
		0.11	-0.05	0.07	0.09
		0.19	0.07	0.19	0.16
		0.14	0.25	0.35	0.17
		0.12	0.23	0.26	-0.01
		0.14	0.24	0.03	0.23
		0.08	0.03	0.12	0
		0.04	0.23	0.1	-0.08
		0.04	0.28	0.29	0.03
		0.02	0.21	0.19	0.24
		0.1	0.16	0.3	0.1
		0.12	0.2	-0.03	0.01
		0.11	0.29	0.13	0.07
		0.06	0.07	0.29	0.09
		0.07	0.17	0.3	0
		0.15	0.37	0.11	0.02
		0.12	0.22	0.19	0.14
		0.09	0.13	0.15	0.12
		0.12	0.21	0.17	0.11
		0.02	0.31	0.3	0.14
		0.06	0.23	0.31	-0.04
		0.12	0.18	0.28	-0.01
		0.18	0.2	0.11	0
		0.12	0.18	-0.04	-0.04
		0.14	0.35	0.03	-0.24
		0.09	0.1	0.36	0.13
		0.09	0.16	0.19	0.08
		0.07	0.29	0.3	-0.04
		0.08	0.28	0.13	0.18
		0.05	0.28	0.18	0.16
		0.1	0.29	0.17	0.12
		0.08	0.3	0.27	0.1
		0.12	0.07	0.22	0.22
		0.14	0.25	0.11	0.01
		0.07	0.22	0.16	-0.03
		0.03	0.23	0.23	-0.4
		0.12	0.15	0.24	-0.02
		0.12	0.12	0.12	0.32
		0.06	0.11	0.24	-0.26
		0.11	0.1	0.21	0.24
		0.14	0.15	0.2	0.14
		0.16	0.12	0.14	0.12
		0.05	0.15	0.16	0.05
		0.11	0.14	0.19	0.25
		0.22	0.12	0.1	-0.03
		0.14	0.35	0.12	0
		0.12	0.19	0.08	0.23
		0.1	0.13	0.29	-0.13
		0.14	0.29	0.22	-0.06
		0.1	0.18	0.31	-0.06
		0.15	0.12	0.25	-0.09
		0.15	0.39	0.22	0.07
		0.1	0.11	0.26	0.3
		0.01	0.13	0.33	-0.09
		0.12	0.37	0.4	0.04
		0.08	0.32	0.23	0.15
		0.04	0.38	0.23	0
		0.1	0.09	0.25	-0.05
		0.02	0.23	0.21	0.1
		0.09	0.19	0.17	0.03
		0.08	0.04	0.18	0.11
		0.09	0.28	0.08	0.28
		0.08	-0.01	0.15	-0.02
		0.14	0.12	0.2	0.09
		0.1	0.22	0.29	0.13
		0.04	0.34	0.17	0.25
		0.09	0.19	0.23	0.09
		0.08	0.07	0.17	0.06
		0.15	0.29	0.26	0.07
		0.08	0.12	0.29	-0.04
		0.15	0.12	0.23	-0.03
		0.11	0.32	0.11	0.12
		0.13	0.17	0.15	0.12
		0.06	0.22	0.24	0.21
		0.03	0.21	0.25	0.08
		0.12	0.46	0.1	0.22
		0.06	0.02	0.16	-0.03
		0.11	0.16	0.23	0.19
		0.12	0.2	0.25	-0.08
		0.07	0.25	0.24	-0.06
		0.08	0.24	0.11	0.11
		0.13	0.35	0.05	0.07
		0.07	0.05	0.21	0.03
		0.1	0.27	0.28	-0.18
		0.07	0.22	0.16	-0.04
		0.12	0.18	0.24	0.01
		0.1	0.27	0.22	0.03
		0.09	0.09	0.26	-0.04
		0.07	0.09	0.19	0
		0.09	0.24	0.06	-0.06
		0.15	0.06	0.13	0.02
		0.04	0.13	0.15	-0.02
		0.11	0.23	0.13	0.11
		0.1	0.17	0.07	0.13
		0.08	0.21	0.21	0
		0.17	0.22	0.25	0.04
		0.09	0.29	0.09	0.09
		0.04	-0.03	0.43	0
		0.07	0.38	0.18	0.09
		0.07	0.33	0.09	0.13
		0.13	0.22	0.2	-0.09
		0.12	0.2	0.16	0.04
		0.06	0.09	0.16	0.27
		0.17	0.19	0.16	0.25
		0.12	0.21	0.24	0.22
		0.12	0.41	0.29	0.04
		0.17	0.23	0.33	0.07
		0.12	0.39	0.31	0.07
		0.05	-0.06	0.1	-0.05
		0.06	0.08	0.44	0.04
		0.12	0.25	0.19	0.13
		0.13	0.13	0.11	-0.04
		0.19	0.03	0.24	0.11
		0.07	0.05	0.18	0.02
		0.11	0.07	0.24	0
		0.12	0.07	0.05	0.18
		0.11	0.23	0.03	0.15
		0.14	0.11	0.12	-0.01
		0.13	0.22	0.05	0.05
		0.06	0.08	0.28	0.13
		0.07	0.2	0.16	0.23
		0.13	0.14	0.25	0.02
		0.05	0.2	0.11	0.15
		0.06	0.27	0.2	-0.02
		0.06	0.1	0.27	-0.03
		0.16	0.15	0.1	-0.07
		0.07	0.13	0.16	0
		0.16	0.26	0.14	0.19
		0.1	0.31	0.26	0.14
		0.11	0.1	0.33	0.07
		0.16	0.13	0.13	0.1
		0.13	0.22	0.26	0.19
		0.14	0.21	0.19	-0.02
		0.02	0.37	0.21	0.19
		0.06	0.17	0.26	0.22
		0.1	0.39	0.13	0.05
		0.07	0.14	0.3	-0.07
		0.12	0.27	0.25	-0.06
		0.06	0.33	0.21	0.07
		0.09	0.04	0.16	0.06
		0.08	0.25	0.28	0.07
		0.13	0.27	0.35	0.08
		0.11	0.16	-0.05	0.04
		0.04	0.11	0.28	0.07
		0.11	0.3	0.23	0.12
		0.13	0.29	0.23	0.02
		0.1	0.04	0.46	0.07
		0.14	0.09	0.2	0.16
		0.06	0.35	0.1	0.11
		0.1	0.22	0.27	0.22
		0.11	0.27	0.14	0.22
		0.37	0.23	0.07	0.18
		0.09	0.08	0.09	0.2
		0.1	-0.08	0.32	0.16
		0.07	0.22	0.21	0.07
		0.1	0.47	0.29	0.02
		0.07	-0.06	0.3	-0.01
		0.09	0.31	0.2	0
		0.14	0.22	0.24	0.01
		0.16	0.33	0.27	-0.03
		0.12	0.13	0.17	0.1
		0.08	0.32	0.19	0.18
		0.19	0.19	0.06	-0.04
		0.11	0.23	0.13	0
		0.05	0.13	0.2	-0.04
		0.09	0.28	0.22	0.05
		0.07	0.17	0.37	0.12
		0.11	0.02	0.16	-0.02
		0.1	0.07	-0.02	0.39
		0.13	0.13	0.12	0.14
		0.06	0.13	0.19	-0.06
		0.17	0.26	0.41	0.14
		0.13	0.09	0.16	0.11
		0.05	0.19	0.07	-0.04
		-0.01	0.29	0.16	0.29
		0.11	0.02	0.16	0.09
		0	0.24	0.09	0.01
		0.09	0.09	0.1	0.22
		0.09	0.25	0.13	0.05
		0.05	0.25	0.29	-0.03
		0.01	0.02	0.3	-0.03
		0.08	0.1	0.24	0.16
		0.09	0.12	0.26	0.19
		0.06	0.24	0.26	-0.12
		0.07	0.09	0.26	0.16
		0.08	0.21	0.06	-0.14
		0.05	0.37	0.16	-0.04
		0.06	0.08	0.06	-0.02
		0.13	0.13	0.25	0.18
		0.15	0.09	0.05	0.04
		0.07	0.23	0.35	-0.02
		0.05	0.21	0.23	0.11
		0.21	0.2	0.2	0.17
		0.18	0.25	0.3	-0.11
		0.13	0.04	0.14	0.04
		0.09	0.18	0.24	0.08
		0.08	0.14	0.2	-0.16
		0.12	0.24	-0.03	0.16
		0.02	0.11	0.22	-0.1
		0.16	0.21	0.19	0.01
		0.1	0.24	0.25	0.06
		0.12	0.21	0.14	-0.02
		0.06	0.12	0.33	-0.03
		0.13	0.21	0.2	0.11
		0.07	0.26	0.3	0.14
		0.06	0.11	0.18	-0.04
		0.06	0.25	0.2	-0.1
		0.13	0.28	0.23	-0.05
		0.08	0.1	0.24	0.23
		0.22	0.01	0.32	0.02
		0.11	0.08	0.3	-0.02
		0.06	0.16	0.21	0.07
		0.05	0.33	0.2	0.28
		0.08	0.1	0.13	0.05
		0.02	0.25	0.1	-0.18
		0.12	0.19	0.17	0.22
		0.14	0.17	0.26	0.11
		0.1	0.21	0.28	0.19
		0.2	0.18	0.12	0.09
		0.05	0.22	0.28	0.06
		0.08	0.33	0.11	0.09
		0.01	0.24	0.28	0.11
		0.02	0.16	0.06	0.06
		0.05	0.15	0.28	0.31
		0.1	0.16	0.31	0.08
		0.12	0.34	0.21	0.22
		0.11	0.19	0.24	-0.19
		0.17	0.23	0.02	0
		0.1	0.21	0.1	-0.02
		0.12	0.19	0.1	0.06
		0.06	0.22	0.08	0.1
		0.07	0.12	0.09	0
		0.11	0.12	0.19	0.02
		0.09	0.28	0.29	0.03
		0.07	0.22	0.14	0
		0.1	0.23	0.24	-0.03
		0.13	0.28	0.21	0.24
		0.18	0.18	0.26	-0.12
		0.11	0.13	0.43	0.04
		0.08	0.14	0.2	0.08
		0.14	0.24	0.23	0.22
		0.09	0.09	0.13	-0.01
		0.08	0.1	0.13	0.08
		0.07	0.2	0.2	-0.04
		-0.01	-0.01	0.22	-0.07
		0.13	0.12	0.04	0.01
		0.08	0.38	0.15	-0.05
		0.1	0.25	0.3	0.11
		0.04	0.18	0.15	0.05
		0.05	0.25	0.35	0.02
		0.07	0.09	0.23	0.19
		0.09	0.4	0.18	-0.06
		0.08	0.17	0.21	0.11
		0.12	0.22	0.37	-0.02
		0.08	0.04	0.25	0.08
		0.12	0.16	0.32	-0.03
		0.04	0.14	0.29	0.05
		0.03	0.16	0.15	-0.01
		0.05	0.11	0.31	0.26
		0.08	0.23	0.19	0.02
		0.1	0.1	0.07	-0.01
		0.08	0.07	0.14	0.11
		0.09	0.23	0.25	0.2
		0.05	0.2	0.29	-0.05
		0.13	0.28	0.16	0.12
		0.04	0.18	0.3	0
		0.11	0.42	0.11	0.04
		0.09	0.31	0.11	0.05
		0.07	0.21	0.26	0
		0.12	0.2	0.43	0.12
		0.07	0.2	0.25	-0.12
		0.11	0.23	0.18	-0.1
		0.1	0.33	0.21	0.19
		0.06	0.14	0.13	0.12
		0.05	0.26	0.06	0.01
		0.11	0.21	0.12	0.14
		0.03	0.25	0.18	0.11
		0.17	0.42	0.28	0.01
		0.07	0.33	0.15	0.19
		0.07	0.29	0.31	0.04
		0.02	0.33	0.31	-0.13
		0.06	0.12	0.24	0.04
		0.15	0.26	0.24	0.07
		0.05	0.23	0.18	0.12
		0.03	0.16	0.31	-0.01
		0.06	0.13	0.15	0
		0	0.28	0.07	0.13
		0.04	0.4	0.19	0.03
		0.06	0.15	0.31	0.03
		0.06	0.16	0.25	-0.13
		0.01	0.09	0.07	0.24
		0.1	0.03	0.06	0.15
		0.15	0.33	0.21	0.02
		0.06	0.16	0.33	-0.17
		0.09	0.24	0.22	-0.05
		0.15	0.24	0.18	0.12
		0.13	0.03	0.2	0.09
		0.1	0.42	0.28	0.06
		0.05	0	0.31	0
		0.06	0.1	0.26	0.01
		0.14	0.35	0.3	0.15
		0.04	0.33	0.12	0.04
		0.15	0.12	0.26	0.16
		0.12	0.15	0.35	0.16
		0.08	0.26	0.38	-0.05
		0.07	0.03	0.12	0.14
		0.13	0.33	0.04	0.16
		0.06	0.24	0.35	0.06
		0.04	0.22	0.13	0.19
		0.11	0.18	0.19	-0.01
		0.06	0.02	0.33	0.07
		0.05	-0.03	0.28	0.07
		0.08	0.14	0.24	0.07
		0.18	0.21	0.38	0.04
		0.14	0.15	0.17	-0.04
		0.1	0.29	0.23	-0.02
		0.09	0	0.22	0.11
		0.07	0.22	0.28	-0.08
		0.13	0.15	0.22	-0.04
		0.11	0.33	0.23	0.13
		0.08	0.23	0.27	0.05
		0.09	0.25	0.13	-0.06
		0.16	0.09	0.2	0.19
		0.09	0.25	0.22	0.02
		0.05	-0.13	0.22	0.2
		0.11	0.11	0.07	0.02
		0.1	0.05	0.16	0.08
		0.05	-0.04	0.14	0.15
		0.09	0.05	0.13	-0.06
		0.03	0	0.2	0.03
		0.13	-0.02	0.16	0.14
		0.04	0.23	0.38	0.07
		0.13	0.08	0.26	0.09
		0.05	0.21	0.2	-0.02
		0.16	0.22	0.31	0.08
		0.05	0.06	0.18	0.02
		0.04	-0.09	0.08	-0.03
		0.13	0.19	0.16	0.06
		0.08	0.05	0.18	0.11
		0.09	0.25	0.24	0.08
		0.18	-0.02	0.16	-0.04
		0.07	0.25	0.23	0.04
		0.09	0.21	0.24	0.1
		0.06	0.12	0.11	0.02
		0.12	0.28	0.17	-0.22
		0.01	0.22	0.2	-0.09
		0.08	0.08	0.23	0.13
		0.08	0.34	0.25	0.3
		0.1	0.22	0.05	0.13
		0.06	0.1	0.17	-0.04
		0.03	0.05	0.29	-0.02
		0.07	0.12	0.19	0.15
		0.02	0.22	0.01	0.01
		0.07	0.1	0.23	0.24
		0.09	0.29	0.25	-0.05
		0.07	-0.01	0.2	0.01
		0.07	0.24	0.16	0.19
		0.08	-0.02	0.27	0.09
		0.04	0.02	0.49	0.06
		0.13	0.01	0.3	-0.1
		0.1	-0.19	0.2	0.13
		0.13	0.39	0.26	0.14
		0.11	0.06	0.21	0.15
		0.08	0.27	0.19	0.16
		0.06	0.12	0.24	0.12
		0.02	0.37	0.29	-0.21
		0.03	0.03	0.21	-0.04
		0.06	0.02	0.25	-0.04
		0.01	0.05	0.12	0
		0.11	0.03	0.29	0.05
		0.15	0.09	0.11	-0.02
		0.03	-0.15	0.19	0.21
		0.13	-0.02	0.17	0.13
		0.11	0.17	0.26	0.12
		0.12	-0.03	0.39	0.02
		0.1	0.11	0.13	0.08
		0.16	0.18	0.35	0.14
		0.09	0.02	0.17	0.16
		0.08	0.12	0.33	0.05
		0.07	0.28	0.32	0.12
		0.13	0.26	0.29	0.13
		0.18	0.09	0.14	0.04
		0.1	0.09	0.19	0
		0.03	0	0.26	-0.08
		0.07	0.05	0.16	0.06
		0.06	-0.04	0.17	-0.06
		0.06	0.25	0.29	0.13
		0.05	0.06	0.3	-0.1
		0.16	-0.01	0.07	0.11
		0.07	0.08	0.16	0.01
		0.02	0.09	0.25	-0.04
		0.12	0.09	0.3	0.12
		0.18	0.08	0.09	-0.04
		0.02	0	0.14	0.17
		0.14	0	0.14	0.01
		0.06	0.19	0.2	0.03
		0.09	0	0.21	0.14
		0.13	0.1	0.24	0.02
		0.05	0.16	0.1	-0.02
		0.1	0.03	0.37	0.15
		0.09	0.08	0.22	-0.08
		0.03	0.28	0.24	-0.06
		0.08	-0.05	0.41	0.04
		0.13	0.07	0.19	0.08
		0.05	0.13	0.19	0.14
		0.14	0.11	0.19	0.1
		0.05	0.18	0.41	0.05
		0.06	0.18	0.16	-0.01
		0.13	0.18	0.16	0.13
		0.09	0.07	0.05	0.05
		0.07	0.1	0.19	0.02
		0.03	0.02	0.19	0.02
		0.06	0.29	0.09	0.04
		0.12	0.16	0.21	0.11
		0.07	0.2	0.16	0.1
		0.05	0.06	0.11	-0.1
		0.09	0.34	0.19	0.01
		0.12	0.17	0.34	-0.04
		0.1	0.04	0.26	-0.07
		0.08	0.05	0.24	0
		0.11	-0.07	0.21	0.11
		0.09	0.11	0.24	0.1
		0.14	0.1	0.18	-0.06
		0.11	-0.1	0.21	-0.04
		0.11	0.2	0.22	0.17
		0.13	0.29	0.47	0.25
		0.12	-0.11	0.23	0.03
		0.08	0.22	0.16	0.1
		0.04	0	0.19	-0.19
		0	0.06	0.28	0.04
		0.06	-0.1	-0.03	-0.08
		0.17	0.04	0.22	-0.1
		0.06	0.27	0.12	0.14
		0.12	0.1	0.13	0.01
		0.1	-0.02	0.18	-0.08
		0.01	-0.05	0.22	0.08
		0.14	0.29	0.21	0.06
		0.03	0.1	0.18	0
		0.01	0.18	0.26	0.02
		0.11	0.27	0.07	0.11
		0.1	0.14	0.3	0.18
		0.15	0.08	0.06	0.04
		0.08	0.18	0.15	0.15
		0.13	0.24	0.39	0
		0.1	0.21	0.2	0.08
		0.07	0.05	0.32	0.12
		0.08	0.17	0.24	-0.01
		0.08	0.29	0.22	0.14
		0.1	0.31	0.18	0.05
		0.11	0.2	0.32	-0.16
		0.06	0.1	0.13	-0.04
		0.01	0.06	0.22	-0.03
		0.08	0.02	0.26	0.07
		0.04	0.09	0.17	0.15
		0.11	0.13	0.07	-0.01
		0.07	0	0.19	0.03
		0.12	0.08	0.31	0.12
		0.11	0.11	0.19	0.04
		0.08	0.14	0.14	0.08
		0.07	0.08	0.16	-0.04
		0.09	0.35	0.14	0.22
		0.51	0.23	0.21	0.01
		0.12	-0.01	0.15	0.09
		0.06	-0.03	0.13	0.11
		0	0.06	0.25	0.05
		0.18	-0.02	0.1	0.04
		0.14	0.01	0.22	0.09
		0.11	-0.09	0.23	0.04
		0.15	0.16	0.32	-0.1
		0.13	-0.05	0.18	-0.06
		0.07	0.12	0.1	-0.07
		0.04	0.03	0.18	-0.05
		0.13	0.07	0.17	0.05
		0.16	0.09	0.14	0.1
		0.02	0.29	0.19	0
		0.1	0.06	0.2	0.06
		0.11	0.25	0.18	0.03
		0.08	0.26	0.39	0.16
		0.05	0.03	0.12	0.14
		0.04	-0.01	0.24	0
		0.1	0.12	0.23	0.05
		0.06	0.18	0.23	0.03
		0.06	0.06	0.22	0.11
		0.07	0.22	0.26	0.05
		0.05	0.3	0.2	0.17
		0.18	-0.04	0.2	0.24
		0.04	0.27	0.24	0.28
		0.08	0.07	0.13	0.12
		0.08	0.09	0.27	0
		0.12	0.13	0.21	0.05
		0.07	-0.03	0.32	0.2
		0.08	0.19	0.3	0.09
		0.07	0.3	0.18	0
		0.03	0.07	0.28	-0.15
		0.14	0.07	0.26	0.4
		0.14	0.22	0.18	0.18
		0.07	-0.2	0.1	0.05
		0.11	-0.08	0.21	0.17
		0.16	0.03	0.11	-0.5
		0.12	0.08	0.28	0.61
		0.17	0.15	0.18	0.05
		0.24	0.16	0.17	0.11
		0.15	0.11	0.22	-0.01
		0.14	-0.08	0.25	-0.16
		0.15	0.08	0.09	0.26
		0.15	0.06	0.3	-0.02
		0.21	-0.04	0.06	-0.01
		0.16	-0.05	0.13	0.12
		0.11	-0.07	0.23	-0.06
		0.13	0.1	0.17	0.15
		0.12	0.05	0.15	0.22
		0.09	0.05	0.11	0.2
		0.2	-0.1	0.19	0.23
		0.16	0.2	0.26	0.23
		0.33	-0.05	0.14	0.15
		0.2	0.02	0.22	0.07
		0.11	-0.02	0.15	0.23
		0.11	-0.01	0.28	0.2
		0.15	0.07	0.25	0.07
		0.28	0.04	0.13	0.1
		0.15	-0.05	0.28	0.1
		0.13	0.03	0.18	0.07
		0.17	0.07	0.16	0.13
		0.19	0.01	0.28	0.19
		0.17	-0.04	0.23	0.3
		0.14	0.05	0.2	0.42
		0.28	0.02	0.13	0.72
		0.19	0.22	0.03	0.59
		0.14	0	0.22	0.53
		0.21	0.02	0.1	0.63
		0.2	0.05	0.28	0.49
		0.22	-0.12	0.25	0.57
		0.18	-0.02	0.21	0.5
		0.17	0.01	0.27	0.67
		0.06	0.06	0.31	0.56
		0.13	0.13	0.25	0.25
		0.18	-0.05	0.31	0.51
		0.14	0.02	0.28	0.59
		0.22	-0.02	0.08	0.68
		0.18	-0.01	0.16	0.58
		0.19	0.17	0.12	0.65
		0.2	0.18	0.2	0.57
		0.14	0.04	0.13	0.6
		0.09	0.07	0.17	0.61
		0.03	-0.06	0.26	0.54
		0.17	0.21	0.2	0.72
		0.19	0	0.19	0.66
		0.11	0.06	0.17	0.51
		0.2	-0.14	0.2	0.65
		0.22	0.1	0.18	0.52
		0.17	0.05	0.23	0.6
		0.19	0.06	0.05	0.54
		0.17	0.05	0.24	0.61
		0.22	-0.03	0.27	0.62
		0.2	0.06	0.24	0.57
		0.21	0.06	0.26	0.56
		0.19	0.12	0.22	0.73
		0.18	-0.05	0.26	0.64
		0.22	0.04	0.1	0.59
		0.12	-0.08	0.32	0.59
		0.15	-0.03	0.08	0.72
		0.18	0.07	0.2	0.61
		0.13	-0.01	0.14	0.66
		0.13	0.17	0.3	0.74
		0.12	0.12	0.2	0.68
		0.13	0.04	0.12	0.61
		0.16	-0.04	0.34	0.54
		0.17	0.02	0.3	0.6
		0.17	0.14	0.23	0.53
		0.07	0.04	0.19	0.65
		0.18	0.06	0.16	0.64
		0.17	0.22	0.14	0.5
		0.17	0.1	0.03	0.52
		0.16	-0.03	0.14	0.73
		0.18	0.08	0.11	0.56
		0.1	0.12	0.17	0.66
		0.09	0.02	0.06	0.78
		0.06	0.09	0.13	0.7
		0.25	-0.05	0.14	0.76
		0.19	0	0.04	0.86
		0.18	0.24	0.15	0.67
		0.18	-0.04	0.29	0.55
		0.19	0.01	0.34	0.66
		0.08	0.08	0.27	0.56
		0.13	0.01	0.14	0.68
		0.16	-0.03	0.2	0.72
		0.13	0.01	0.21	0.71
		0.11	0.01	0.15	0.63
		0.11	0.07	0.12	0.62
		0.17	0.06	0.12	0.52
		0.17	0.11	0.14	0.53
		0.12	0.03	0.22	0.56
		0.16	0.11	0.11	0.65
		0.14	0.03	0.25	0.7
		0.16	0.01	0.25	0.74
		0.12	0.14	0.29	0.79
		0.1	-0.09	0.26	0.65
		0.11	-0.07	0.24	0.76
		0.22	0.13	0.17	0.55
		0.12	0.08	0.08	0.63
		0.18	0.04	0.19	0.61
		0.16	-0.03	0.14	0.7
		0.1	0.08	0.21	0.64
		0.12	0.08	0.17	0.69
		0.09	0.17	0.26	0.74
		0.14	0.04	0.14	0.47
		0.16	0.13	0.38	0.61
		0.12	0.09	0.2	0.68
		0.04	0.03	0.12	0.56
		0.11	0.02	0.1	0.55
		0.09	0.06	0.19	0.63
		0.15	0.09	0.21	0.56
		0.11	0.21	0.16	0.57
		0.09	0	0.26	0.72
		0.12	0.13	0.17	0.74
		0.21	0.06	0.1	0.63
		0.15	0.09	0.17	0.75
		0.15	0.11	0.09	0.79
		0.16	0.03	0.12	0.74
		0.1	-0.03	0.22	0.65
		0.14	0.04	0.19	0.68
		0.13	-0.05	0.18	0.29
		0.22	0.13	0.17	0.25
		0.19	-0.01	0.24	0.14
		0.11	0.01	0.17	0.18
		0.17	0.16	0.32	0.22
		0.16	0.17	0.26	0.17
		0.18	-0.05	0.2	0.18
		0.07	-0.12	0.3	0.24
		0.17	-0.06	0.35	0.19
		0.1	0.12	0.23	0.29
		0.14	-0.04	0.14	0.19
		0.16	0.12	0.14	0.24
		0.1	0.21	0.16	0.62
		0.18	-0.08	0.17	0.56
		0.18	0.13	0.18	0.56
		0.24	0.09	0.25	0.58
		0.08	0.14	0.18	0.63
		0.15	0.05	0.22	0.75
		0.18	-0.01	0.18	0.67
		0.17	0	0.17	0.6
		0.21	-0.04	0.18	0.63
		0.23	0.02	0.19	0.56
		0.2	-0.07	0.26	0.6
		0.08	0.04	0.25	0.73
		0.22	0.09	0.19	0.77
		0.16	0.03	0.26	0.65
		0.18	0.09	0.19	0.58
		0.21	-0.04	0.24	0.74
		0.16	-0.04	0.22	0.71
		0.11	0.14	0.2	0.68
		0.21	0.07	0.39	0.54
		0.14	0	0.32	0.62
		0.09	0.13	0.07	0.65
		0.2	0.03	0.19	0.69
		0.1	0.11	0.19	0.75
		0.21	-0.1	0.31	0.67
		0.07	0.04	0.28	0.6
		0.13	0.05	0.09	0.66
		0.13	-0.02	0.2	0.59
		0.16	0.03	0.18	0.66
		0.13	0.02	0.27	0.66
		0.14	-0.01	0.23	0.7
		0.16	0.18	0.35	0.67
		0.19	0.11	0.14	0.5
		0.18	0.08	0.13	0.72
		0.22	0.06	0.22	0.63
		0.16	0.02	0.13	0.67
		0.27	0.04	0.16	0.12
		0.11	0.08	0.11	0.25
		0.09	0.01	0.13	0.22
		0.18	0.05	0.18	0.28
		0.19	0.06	0.3	0.25
		0.19	-0.02	0.14	0.13
		0.09	0.03	0.26	0.22
		0.15	0.17	0.13	0.61
		0.17	0.05	0.25	0.54
		0.13	0.1	0.33	0.32
		0.14	0.01	0.19	0.05
		0.1	0.05	0.26	0.34
		0.15	0	0.23	0.35
		0.13	0.07	0.11	0.31
		0.14	0.11	0.18	0.38
		0.16	0	0.2	0.34
		0.19	0.1	0.18	-0.04
		0.17	0.06	0.23	0.06
		0.13	0.04	0.13	0.23
		0.22	0.01	0.32	0.26
		0.09	0.06	0.18	0.31
		0.14	0.04	0.15	0.53
		0.14	0.08	0.15	0.37
		0.13	0.17	0.17	0.26
		0.13	0.06	0.14	0.2
		0.11	0.01	0.18	0.11
		0.09	0.1	0.25	0.26
		0.13	0.09	0.18	0.2
		0.06	0.13	0.23	0.21
		0.17	0.05	0.08	0.22
		0.16	-0.02	0.18	0.29
		0.24	0.05	0.17	0.49
		0.14	0.03	0.17	0.31
		0.08	-0.13	0.18	0.14
		0.07	0.08	0.2	0.34
		0.11	0.04	0.18	0.22
		0.11	0.15	0.24	0.16
		0.14	0.05	0.06	0.43
		0.22	0.08	0.2	0.2
		0.11	0.11	0.07	0.14
		0.16	0.08	0.12	0.27
		0.1	0	0.22	0.15
		0.21	0.13	0.15	0.28
		0.12	0.02	0.18	0.26
		0.04	0.14	0.12	0.17
		0.16	0.01	0.1	0.41
		0.16	0.03	0.24	0.29
		0.13	0.13	0.32	0.18
		0.12	-0.07	0.1	0.24
		0.15	0.09	0.14	0.24
		0.18	0.05	0.17	0.67
		0.17	0.17	0.24	0.61
		0.15	0.05	0.24	0.68
		0.1	0.11	0.19	0.6
		0.15	0.09	0.24	0.4
		0.21	-0.04	0.32	0.26
		0.15	0.07	0.3	0.36
		0.13	0	0.09	0.15
		0.15	0.09	0.21	0.13
		0.14	0.03	0.23	0.19
		0.17	0.01	0.18	0.44
		0.05	0.19	0.11	0.47
		0.13	0.03	0.17	0.2
		0.13	0.06	0.1	0.35
		0.06	0.05	0.25	0.14
		0.08	0.06	0.25	0.39
		0.16	0.13	0.12	0.12
		0.09	0.14	0.12	0.26
		0.17	0.33	0.29	0.26
		0.13	0.03	0.29	0.41
		0.1	-0.06	0.23	0.26
		0.17	0.15	0.27	0.47
		0.04	-0.17	0.27	0.27
		0.22	0.06	0.18	0.22
		0.15	0.04	0.21	0.36
		0.04	0.01	0.14	0.28
		0.11	0.02	0.14	0.38
		0.06	0.04	0.31	0.45
		0.17	0.03	0.18	0.45
		0.19	0.02	0.26	0.18
		0.15	-0.07	0.21	0.14
		0.23	0.2	0.17	0.27
		0.15	0.15	0.15	0.18
		0.17	0.2	0.25	0.43
		0.14	0.07	0.37	0.32
		0.11	0.15	0.28	0.32
		0.05	0.06	0.14	0.35
		0.17	0	0.16	0.42
		0.1	0	0.21	0.48
		0.13	0.07	0.21	0.69
		0.12	0.06	0.17	0.22
		0.16	0.06	0.22	0.35
		0.16	0.04	0.27	0.5
		0.13	0.12	0.15	0.19
		0.14	0.04	0.24	0.17
		0.12	0.02	0.18	0.7
		0.18	0.24	0.24	0.36
		0.13	0.09	0.23	0.27
		0.1	0.04	0.16	0.31
		0.1	0.06	0.09	0.33
		0.17	0.08	0.16	0.47
		0.16	0.09	0.19	0.31
		0.15	0.05	0.29	0.67
		0.12	0.15	0.17	0.5
		0.1	0.07	0.31	0.61
		0.13	0.05	0.2	0.64
		0.18	0.11	0.3	0.87
		0.15	0.04	0.11	0.85
		0.1	0.03	0.21	0.75
		0.18	0.19	0.19	0.77
		0.12	-0.05	0.32	0.71
		0.15	0.18	0.2	0.83
		0.11	-0.02	0.26	0.78
		0.18	0.19	0.2	0.79
		0.19	-0.01	0.25	0.71
		0.04	-0.01	0.33	0.65
		0.17	0.07	0.14	0.84
		0.1	0.03	0.2	0.69
		0.16	0.03	0.29	0.66
		0.17	0.13	0.17	0.73
		0.09	0.14	0.15	0.67
		0.16	0.06	0.19	0.71
		0.09	0.12	0.27	0.71
		0.21	0.04	0.7	0.74
		0.15	0.14	0.17	0.72
		0.17	0.08	0.16	0.76
		0.21	0.22	0.1	0.84
		0.09	0.07	0.26	0.78
		0.26	-0.02	0.23	0.84
		0.19	0.1	0.26	0.73
		0.15	-0.11	0.15	0.68
		0.18	0.15	0.22	0.68
		0.21	0.04	0.16	0.69
		0.2	0.07	0.2	0.73
		0.14	-0.01	0.16	0.76
		0.1	0	0.2	0.7
		0.11	0.08	0.18	0.66
		0.13	0.1	0.24	0.66
		0.11	0.01	0.3	0.76
		0.16	0.11	0.24	0.81
		0.11	0.09	0.21	0.63
		0.17	0.12	0.24	0.66
		0.15	0.12	0.2	0.84
		0.09	-0.06	0.21	0.78
		0.11	-0.11	0.16	0.77
		0.14	0.06	0.28	0.74
		0.22	0.08	0.2	0.8
		0.05	0.25	0.18	0.73
		0.03	0	0.15	0.75
		0.13	0.06	0.16	0.67
		0.14	0.05	0.16	0.91
		0.15	0.07	0.24	0.72
		0.11	0.16	0.13	0.88
		0.17	0.06	0.19	0.69
		0.19	0.13	0.12	0.71
		0.19	0	0.18	0.71
		0.07	0.14	0.2	0.7
		0.15	0.05	0.3	0.62
		0.14	0.09	0.14	0.76
		0.1	-0.09	0.16	0.87
		0.22	0.15	0.27	0.74
		0.14	0.06	0.26	0.77
		0.15	0.11	0.3	0.58
		0.17	0.09	0.28	0.59
		0.13	-0.08	0.19	0.73
		0.17	-0.06	0.26	0.7
		0.07	0.04	0.3	0.63
		0.06	0.07	0.25	0.69
		0.12	0.01	0.27	0.64
		0.16	-0.02	0.28	0.79
		0.12	0.13	0.34	0.58
		0.02	0.02	0.28	0.68
		0.1	0.1	0.26	0.63
		0.11	0.05	0.19	0.57
		0.05	0.13	0.24	0.49
		0.04	0.06	0.2	0.64
		0.11	0.08	0.35	0.67
		0.15	0.09	0.2	0.74
		0.2	0.05	0.24	0.77
		0.1	0.05	0.22	0.67
		0.05	0.11	0.13	0.81
		0.05	0.05	0.09	0.67
		0.13	0.07	0.13	0.83
		0.08	0.18	0.29	0.73
		0.16	0.1	0.19	0.79
		0.24	0.07	0.34	0.76
		0.11	0.02	0.25	0.79
		0.06	0.15	0.15	0.83
		0.05	0.21	0.3	0.73
		0.18	0.09	0.34	0.8
		0.1	0.01	0.09	0.71
		0.18	0.13	0.13	0.73
		0.04	0.21	0.18	0.76
		0.06	0.02	0.25	0.69
		0.2	0.08	0.23	0.37
		0.13	0.02	0.23	0.26
		0.09	0.15	0.35	0.38
		0.15	0.16	0.17	0.29
		0.06	0.11	0.22	0.17
		0.13	-0.06	0.23	0.3
		0.15	0.03	0.17	0.21
		0.1	0.12	0.2	0.46
		0.18	0.02	0.19	0.4
		0.06	0.09	0.13	0.74
		0.17	0.09	0.18	0.71
		0.1	0.14	0.12	0.67
		0.13	0.02	0.18	0.76
		0.12	0.04	0.13	0.8
		0.07	0.09	0.23	0.82
		0.11	0.06	0.28	0.74
		0.02	0.12	0.33	0.8
		0.01	0.24	0.11	0.9
		0.14	0.13	0.22	0.76
		0.09	0.13	0.35	0.65
		0.16	0.15	0.25	0.53
		0.17	0.05	0.17	0.52
		0.23	0.07	0.29	0.8
		0.21	0.13	0.24	0.7
		0.1	0.08	0.28	0.85
		0.05	0.09	0.22	0.76
		0.22	0.06	0.22	0.81
		0.2	0.02	0.22	0.79
		0.07	0.05	0.31	0.71
		0.09	0.09	0.12	0.93
		0.03	0.08	0.27	0.72
		0.2	-0.13	0.26	0.72
		0.06	0.14	0.31	0.75
		0.06	0.03	0.22	0.84
		0.1	-0.04	0.07	0.71
		0.22	0.02	0.18	0.67
		0.15	0.14	0.16	0.69
		0.18	0.03	0.23	0.82
		0.11	-0.07	0.22	0.8
		0.04	0.01	0.23	0.77
		0.2	0.18	0.3	0.78
		0.07	-0.01	0.21	0.74
		0.11	0.1	0.2	0.83
		0.15	0.09	0.05	0.75
		0.13	0.01	0.33	0.75
		0.18	0	0.31	0.68
		0.16	0.02	0.24	0.74
		0.07	0.05	0.2	0.83
		0.13	0.12	0.26	0.76
		0.05	0.06	0.26	0.78
		0.1	-0.03	0.17	0.76
		0.09	0.08	0.15	0.86
		0.12	-0.06	0.22	0.68
		0.14	0.04	0.23	0.72
		0.12	0.09	0.15	0.82
		0.1	0.04	0.07	0.61
		0.15	-0.01	0.24	0.71
		0.2	0.08	0.15	0.82
		0.07	0.02	0.31	0.82
		0.16	0.05	0.17	0.73
		0.14	0.13	0.12	0.82
		0.14	0.08	0.03	0.86
		0.23	0.22	0.33	0.8
		0.19	-0.03	0.28	0.87
		0.1	0.02	0.34	0.81
		0.16	0.14	0.17	0.78
		0.22	0.01	0.35	0.78
		0.09	0.11	0.23	0.82
		0.08	0.06	0.04	0.76
		0.09	0.02	0.2	0.73
		0.13	0.04	0.26	0.82
		0.12	0	0.06	0.71
		0.17	0.17	0.21	0.76
		0.15	0.15	0.19	0.75
		0.09	-0.07	0.32	0.8
		0.03	0.06	0.19	0.84
		0.11	0.11	0.28	0.65
		0.17	0.12	0.37	0.8
		0.03	0.19	0.24	0.68
		0.11	0.07	0.23	0.77
		0.1	-0.01	0.13	0.8
		0.13	0.04	0.31	0.76
		0.1	0.08	0.18	0.73
		0.07	-0.01	0.23	0.62
		0.11	0.1	0.3	0.79
		0.11	-0.05	0.25	0.79
		0.07	0.14	0.31	0.81
		0.07	0.06	0.32	0.75
		0.07	-0.01	0.13	0.78
		0.15	-0.02	0.21	0.69
		0.25	0.02	0.21	0.81
		0.08	0.08	0.2	0.75
		0.17	0.07	0.28	0.7
		0.24	0.09	0.25	0.6
		0.15	-0.03	0.23	0.6
		0.18	-0.05	0.17	0.69
		0.17	0.02	0.3	0.78
		0.12	0.12	0.22	0.81
		0.13	0.07	0.29	0.67
		0.16	0.08	0.22	0.82
		0.15	0	0.16	0.63
		0.21	0.09	0.21	0.78
		0.1	0.1	0.35	0.79
		0.19	0.02	0.23	0.27
		0.17	0.13	0.3	0.15
		0.07	0.13	0.28	0.36
		0.1	0.15	0.18	0.46
		0.15	0.02	0.38	0.53
		0.03	-0.06	0.2	0.14
		0.15	0.09	0.22	0.09
		0.12	0.15	0.2	0.41
		0.06	0.1	0.43	0.74
		0.12	0.05	0.23	0.44
		0.15	0.02	0.09	0.25
		0.1	0.19	0.34	0.39
		0.1	0.06	0.24	0.48
		0.09	-0.03	0.29	0.34
		0.13	0.08	0.31	0.47
		0.2	0.1	0.28	0.42
		0.18	-0.01	0.24	0.29
		0.25	0.07	0.15	0.26
		0.09	-0.01	0.33	0.15
		0.24	0	0.28	0.3
		0.15	0.01	0.26	0.41
		0.17	0.15	0.21	0.43
		0.13	0.07	0.18	0.29
		0.09	0.09	0.16	0.19
		0.16	0.12	0.16	0.51
		0.11	0.05	0.08	0.75
		0.2	0.09	0.17	0.73
		0.14	0.02	0.25	0.59
		0.13	0.08	0.17	0.72
		0.16	0.09	0.2	0.73
		0.17	0.07	0.28	0.78
		0.13	0.15	0.23	0.73
		0.13	0.07	0.24	0.75
		0.11	0.05	0.21	0.78
		0.08	0.05	0.28	0.75
		0.16	0.01	0.33	0.59
		0.14	-0.03	0.23	0.6
		0.21	0.05	0.29	0.66
		0.16	-0.09	0.17	0.68
		0.12	0	0.27	0.76
		0.08	0.08	0.2	0.7
		0.19	0.01	0.24	0.67
		0.15	-0.03	0.23	0.75
		0.14	0.03	0.26	0.63
		0.15	0.05	0.31	0.82
		0.07	-0.08	0.25	0.78
		0.15	0.2	0.15	0.77
		0.21	0.13	0.24	0.76
		0.05	0.02	0.25	0.81
		0.15	0.12	0.14	0.5
		0.09	-0.04	0.25	0.26
		0.15	0.18	0.28	0.35
		0.08	0.21	0.16	0.4
		0.11	-0.02	0.25	0.46
		0.11	-0.09	0.17	0.36
		0.14	0.05	0.18	0.18
		0.15	0	0.29	0.31
		0.19	-0.07	0.29	0.3
		0.18	-0.07	0.27	0.43
		0.14	0.03	0.25	0.45
		0.1	0.12	0.15	0.1
		0.11	-0.02	0.24	0.71
		0.06	0	0.18	0.64
		0.21	0.06	0.22	0.85
		0.1	0.11	0.26	0.82
		0.15	-0.01	0.12	0.88
		0.2	0.15	0.29	0.77
		0.18	0.05	0.24	0.75
		0.05	-0.01	0.16	0.86
		0.12	0.07	0.15	0.62
		0.03	0.15	0.16	0.73
		0.17	0.06	0.35	0.8
		0.1	0.08	0.26	0.77
		0.08	0.07	0.32	0.74
		0.14	0.01	0.23	0.81
		0.04	0.13	0.19	0.83
		0.14	0.15	0.22	0.84
		0.14	0.17	0.23	0.73
		0.13	-0.01	0.27	0.78
		0.16	-0.06	0.11	0.71
		0.11	0.09	0.2	0.74
		0.13	0.06	0.19	0.8
		0.06	0.1	0.1	0.79
		0.1	0.06	0.26	0.68
		0.12	0.14	0.2	0.74
		0.14	0.02	0.1	0.68
		0.11	0.15	0.22	0.75
		0.11	0.14	0.24	0.89
		0.07	-0.1	0.13	0.85
		0.14	0.06	0.14	0.69
		0.02	0.08	0.2	0.8
		0.16	0.09	0.25	0.83
		0.11	0.06	0.27	0.79
		0.14	0	0.15	0.57
		0.15	0.2	0.28	0.54
		0.17	-0.04	0.19	0.24
		0.14	0.17	0.29	0.21
		0.09	-0.03	0.21	0.52
		0.06	-0.02	0.22	0.76
		0.17	0.11	0.17	0.72
		0.09	0.12	0.21	0.75
		0.17	0.11	0.33	0.78
		0.03	0.05	0.12	0.66
		0.04	0.1	0.36	0.75
		0.05	0.1	0.34	0.86
		0.1	0.03	0.12	0.79
		0.09	0.08	0.28	0.73
		0.14	-0.03	0.18	0.84
		0.14	0	0.2	0.72
		0.12	0.1	0.25	0.8
		0.14	0.1	0.05	0.47
		0.07	0.11	0.24	0.12
		0.13	0.19	0.31	0.43
		0.09	0.11	0.2	0.41
		0.18	-0.05	0.26	0.46
		0.11	0.23	0.23	0.31
		0.1	0	0.28	0.65
		0.09	0.07	0.24	0.48
		0.15	0.08	0.2	0.3
		0.13	0.07	0.35	0.18
		0.1	0.03	0.28	0.27
		0.1	0.08	0.27	0.31
		0.08	0.08	0.16	0.75
		0.21	0.05	0.25	0.74
		0.07	0.13	0.33	0.8
		0.09	0.12	0.2	0.83
		0.16	0.13	0.19	0.78
		0.09	0.02	0.31	0.66
		0.1	0.03	0.23	0.77
		0.13	0.13	0.16	0.78
		0.19	-0.02	0.3	0.67
		0.14	0.08	0.18	0.77
		0.14	-0.01	0.21	0.7
		0.09	-0.46	0.25	0.48
		0.29	-0.38	0.2	0.23
		0.16	-0.47	0.24	0.43
		0.14	-0.28	0.13	0.25
		0.09	-0.93	0.1	0.4
		0.09	-0.12	0.16	0.15
		0.21	-0.04	0.12	0.24
		0.16	-0.38	0.08	0.3
		0.07	-0.32	0.27	0.74
		0.17	-0.48	0.27	0.8
		0.08	-0.08	0.22	0.73
		0.14	0.11	0.21	0.7
		0.1	-0.08	0.09	0.75
		0.15	-0.05	0.18	0.81
		0.01	-0.25	0.11	0.81
		0.15	-0.26	0.24	0.78
		0.11	-0.07	0.24	0.81
		0.22	-0.08	0.23	0.8
		0.2	-0.64	0.16	0.77
		0.06	-0.42	0.15	0.8
		0.08	-0.18	0.15	0.77
		0.08	-0.22	0.27	0.74
		0.12	-0.09	0.05	0.76
		0.14	-0.23	0.12	0.74
		0.14	-0.14	0.3	0.92
		0.09	-0.09	-0.05	0.84
		0.12	-0.24	0.08	0.74
		0.07	-0.29	0.15	0.74
		0.18	-0.41	0.17	0.78
		0.12	-0.12	0.11	0.58
		0.19	-0.09	0.26	0.32
		0.14	-0.51	0.24	0.4
		0.21	-0.06	0.22	0.34
		0.07	-0.26	0.29	0.43
		0.15	-0.03	0.18	0.31
		0.13	-0.11	0.25	0.39
		0.18	-0.31	0.07	0.44
		0.13	-0.09	0.46	0.43
		0.11	-0.08	0.15	0.51
		0.2	-0.28	0.27	0.41
		0.09	-0.15	0.11	0.49
		0.15	-0.78	0.23	0.37
		0.1	-0.18	0.13	0.36
		0.06	-0.02	0.22	0.47
		0.15	-0.49	0.21	0.38
		0.05	-0.2	0.24	0.47
		0.22	-0.18	0.26	0.33
		0.15	-0.82	0.18	0.46
		0.07	-0.03	0.22	0.54
		0.09	-0.11	0.21	0.47
		0.06	-0.39	0.19	0.56
		0.17	-0.24	0.18	0.45
		0.14	-0.81	0.22	0.52
		0.2	-0.4	0.18	0.93
		0.07	-0.28	0.2	0.85
		0.11	0.06	0.29	0.63
		0.16	-0.15	0.03	0.32
		0.14	-0.02	0.12	0.21
		0.16	-0.53	0.2	0.37
		0.14	-0.68	0.26	0.32
		0.16	-0.27	0.18	0.43
		0.15	0.11	0.15	0.36
		-0.02	-0.99	0.24	0.31
		0.1	-0.17	0.23	0.42
		0.04	-0.35	0.24	0.36
		0.08	-0.1	0.19	0.36
		0.08	-0.38	-0.01	0.39
		0.02	-0.54	0.14	0.33
		0.15	-0.78	0.16	0.4
		0.11	-0.16	0.14	0.5
		0.15	-0.21	0.28	0.55
		0.17	-0.2	0.25	0.62
		0.11	-0.27	0.09	0.64
		0.16	-0.81	0.22	0.35
		0.08	-0.21	0.17	0.48
		0.14	-0.13	0.16	0.38
		0.08	-0.1	0.25	0.79
		0.01	-0.13	0.19	0.66
		0.06	-0.33	0.1	0.36
		0.08	-0.16	0.12	0.43
		0.07	-0.12	0.19	0.37
		0.15	-0.19	0.13	0.52
		0.14	0.17	0.3	0.52
		0.12	-0.23	0.22	0.52
		0.13	-0.62	0.07	0.4
		0.1	-0.04	0.31	0.68
		0.11	-0.19	0.14	0.74
		0.08	-0.36	0.15	0.62
		0.06	-0.26	0.11	0.73
		0.08	-0.06	0.2	0.09
		0.14	-0.41	0.13	0.32
		0.08	-0.08	0.21	0.24
		0.11	-0.37	0.18	0.09
		0.08	-0.55	0.14	0.15
		0.11	-0.95	0.13	0.31
		0.11	-0.25	0.26	0.24
		0.13	-0.21	0.21	0.26
		0.1	-0.28	0.1	0.21
		0.05	-0.03	0.11	0.08
		0.09	-0.11	0.08	0.37
		0.18	-0.67	0.09	0.18
		0.05	-0.1	0.19	0.66
		0.14	-0.13	0.19	0.32
		0.13	-0.41	0.16	0.58
		0.14	-0.06	0.28	0.62
		0.14	-0.23	0.18	0.31
		0.16	-0.28	0.16	0.39
		0.19	-0.08	0.07	0.38
		0.07	-0.19	0.31	0.34
		0.11	-0.18	0.19	0.41
		0.06	-0.21	0.14	0.53
		0.08	0.03	0.09	0.48
		0.08	-0.22	0.21	0.4
		0.09	-0.41	0.24	0.37
		0.17	-0.09	0.32	0.54
		0.11	-0.14	0.15	0.49
		0.18	-0.46	0.12	0.41
		0.12	-0.39	0.2	0.28
		0.12	-0.36	0.23	0.46
		0.13	-0.09	0.23	0.28
		0.21	-0.32	0.12	0.41
		0.08	-0.31	0.31	0.34
		0.05	-0.32	0.23	0.49
		0.14	-0.16	0.11	0.25
		0.12	-0.42	0.17	0.58
		0.14	-0.33	0.25	0.37
		0.14	-0.13	0.16	0.42
		0.12	-0.29	0.15	0.39
		0.12	-0.07	0.18	0.57
		0.15	-0.26	0.22	0.44
		0.06	-0.36	0.14	0.47
		0.06	-0.46	0.09	0.54
		0.11	-0.21	0.24	0.55
		0.1	-0.07	0.26	0.36
		0.15	-0.22	0.26	0.22
		0.08	-0.83	0.17	0.33
		0.18	-0.25	0.37	0.43
		0.06	-0.07	0.06	0.3
		0.08	-0.11	0.12	0.36
		0.04	-0.33	0.21	0.44
		0.04	-0.42	0.07	0.44
		0.11	0.02	0.24	0.18
		0.12	-0.11	0.21	0.27
		0.12	-0.09	0.1	0.28
		0.06	-0.29	0.12	0.49
		0.1	-0.54	0.12	0.42
		0.06	-0.37	0.18	0.56
		0.18	-0.33	0.02	0.67
		0.07	-0.37	0.27	0.45
		0.11	-0.3	0.2	0.26
		0.04	-0.06	0.27	0.25
		0.06	-0.36	0.17	0.52
		0.15	-0.16	0.17	0.45
		0.08	-0.42	0.08	0.3
		0.1	-0.25	0.29	0.43
		0.05	-0.05	0.28	0.3
		0.17	-0.24	0.14	0.42
		0.13	-0.19	0.25	0.17
		0.04	-0.48	0.17	0.39
		0.16	-0.2	0.21	0.22
		0.08	-0.35	0.2	0.38
		0.14	-0.14	0.15	0.29
		0.14	0.04	0.15	0.36
		0.19	-0.37	0.1	0.28
		0.05	-0.27	0.22	0.55
		0.1	-0.03	0.36	0.29
		0.24	-0.05	0.18	0.38
		0.07	-0.24	0.11	0.38
		0.02	-0.25	0.07	0.47
		0.03	-0.51	0.15	0.43
		0.13	-0.15	0.2	0.2
		0.1	-0.18	0.23	0.16
		0.07	-0.31	0.26	0.31
		0.18	-0.34	0.29	0.28
		0.22	-0.28	0.06	0.24
		0.21	-0.19	0.37	0.28
		0.07	-0.4	0.47	0.31
		0.15	-0.2	0.19	0.33
		0.17	-0.37	0.29	0.32
		0.11	-0.14	0.2	0.37
		0.1	-0.13	0.24	0.32
		0.13	-0.3	0.21	0.44
		0.08	-0.07	0.16	0.3
		0.13	-0.22	0.31	0.45
		0.15	-0.24	0.16	0.41
		0.09	-0.12	0.23	0.29
		0.12	-0.86	0.23	0.56
		0.11	-0.2	0.23	0.43
		0.11	-0.42	0.11	0.55
		0.15	-0.4	0.15	0.41
		0.12	-0.13	0.25	0.33
		0.08	-0.2	0.33	0.5
		0.14	-0.28	0.1	0.36
		0.21	-0.1	0.12	0.55
		0.08	-0.34	0.14	0.55
		0.17	-0.02	0.09	0.31
		0.13	-0.05	0.24	0.31
		0.14	-0.25	0.17	0.37
		0.09	-0.31	0.31	0.29
		0.09	-0.35	0.23	0.37
		0.17	-0.21	0.29	0.27
		0.12	0.02	0.15	0.5
		0.14	-0.22	0.34	0.73
		0.12	-0.39	0.03	0.67
		0.1	-0.13	0.22	0.34
		0.1	-0.35	0.24	0.44
		0.1	-0.23	0.17	0.41
		0.14	-0.1	0.25	0.63
		0.16	0.01	0.3	0.38
		0.16	-0.25	0.17	0.53
		0.05	0.12	0.14	0.41
		0.2	-0.13	0.16	0.47
		0.09	-0.1	0.23	0.34
		0.17	-0.47	0.2	0.29
		0.04	-0.1	0.31	0.49
		0.1	-0.12	0.15	0.4
		0.16	-0.22	0.32	0.22
		0.12	-0.08	0.2	0.53
		0.13	-0.28	0.26	0.54
		0.07	-0.08	0.14	0.51
		0.12	-0.22	0.17	0.45
		0.1	-0.08	0.13	0.51
		0.11	-0.21	0.06	0.46
		0.06	-0.2	0.14	0.57
		0.03	-0.21	0.21	0.3
		0.09	-0.13	0.21	0.37
		0.18	0.1	0.27	0.29
		0.11	-0.2	0.2	0.27
		0.12	-0.24	0.23	0.34
		0.14	-0.24	0.23	0.32
		0.11	-0.16	0.24	0.41
		0.1	-0.16	0.11	0.29
		0.09	-0.34	0.18	0.48
		-0.02	-0.16	0.2	0.3
		0.06	-0.11	0.32	0.32
		0.02	-0.22	0.26	0.35
		0.18	-0.19	0.24	0.33
		0.1	-0.06	0.31	0.52
		0.03	-0.28	0.23	0.41
		0.08	0.06	0.19	0.24
		0.12	-0.29	0.22	0.39
		0.08	-0.2	0.17	0.31
		0.1	-0.09	0.17	0.43
		0.07	-0.43	0.19	0.48
		0.13	-0.56	0.19	0.34
		0.2	-0.29	0.11	0.14
		0.14	-0.08	0.23	0.15
		0.15	-0.03	0.25	0.41
		0.08	-0.16	0.31	0.43
		0.12	-0.2	0.23	0.36
		0.16	0	0.06	0.45
		0.08	-0.12	0.13	0.36
		0.05	-0.22	0.32	0.27
		0.05	-0.28	0.18	0.18
		0.14	-0.4	0.08	0.38
		0.08	-0.3	0.3	0.51
		0.13	-0.22	0.12	0.48
		0.13	-0.03	0.12	0.54
		0.08	-0.05	0.18	0.65
		0.05	-0.07	0.16	0.29
		0.23	-0.19	0.24	0.33
		0.17	-0.43	0.12	0.55
		0.12	0.19	0.39	0.4
		0	-0.26	0.09	0.38
		0.11	-0.14	0.17	0.43
		0.08	-0.37	0.28	0.43
		0.06	-0.1	0.18	0.38
		0.08	-0.07	0.18	0.23
		0.12	-0.03	0.31	0.51
		0.09	-0.14	0.28	0.39
		0.18	-0.1	0.14	0.24
		0.17	-0.23	0.18	0.26
		0.13	-0.3	0.21	0.6
		0.07	-0.25	0.2	0.33
		0.06	-0.12	0.14	0.39
		0.17	-0.37	0.02	0.38
		0.03	-0.55	0.16	0.47
		0.11	-0.26	0.23	0.65
		0.13	-0.41	0.29	0.4
		0.12	-0.17	0.21	0.38
		0.17	-0.25	0.23	0.38
		0.08	-0.19	0.22	0.35
		0.08	-1.13	0.23	0.22
		0.14	-0.13	0.14	0.42
		0.17	-0.17	0.13	0.34
		0.16	-0.09	0.38	0.28
		0.15	-0.04	0.21	0.32
		0.09	-0.15	0.12	0.28
		0.06	-0.1	0.34	0.48
		0.2	-0.16	0.14	0.49
		0.08	-0.05	0.26	0.48
		0.08	-0.12	0.27	0.42
		0.1	-0.3	0.11	0.35
		0.13	-0.18	0.15	0.64
		0.2	0	0.1	0.4
		0.09	-0.23	0.3	0.35
		0.09	-0.1	0.25	0.39
		0.13	-0.09	0.24	0.61
		0.11	0.03	0.23	0.44
		0.12	-0.21	0.25	0.53
		0.13	-0.28	0.33	0.41
		0.17	-0.54	0.24	0.37
		0.1	-0.64	0.13	0.28
		0.12	-0.2	0.27	0.26
		0.09	-0.37	0.3	0.53
		0.07	-0.12	0.21	0.51
		0.15	-0.17	0.07	0.41
		0.1	-0.34	0.14	0.36
		0.12	-0.22	0.17	0.29
		0.19	-0.43	0.17	0.32
		0.12	-0.69	0.19	0.34
		0.08	-0.41	0.14	0.26
		0.03	-0.17	0.2	0.37
		0.2	-0.02	0.14	0.28
		0.08	-0.22	0.16	0.37
		0.16	0.03	0.3	0.35
		0.15	-0.51	0.24	0.41
		0.21	-0.3	0.27	0.29
		0.08	-0.19	0.16	0.4
		0.16	-0.29	0.25	0.54
		0.18	-0.67	0.26	0.28
		0.12	-0.26	0.2	0.64
		0.07	-0.59	0.15	0.27
		0.05	-0.08	0.3	0.56
		0.15	-0.22	0.17	0.32
		0.2	-0.41	0.16	0.23
		0.14	-0.33	0.26	0.55
		0.12	-0.05	0.11	0.54
		0.06	-0.98	0.27	0.34
		0.04	-1.55	0.1	0.53
		0.2	-0.15	0.31	0.61
		0.1	-0.22	0.22	0.65
		0.04	-0.13	0.27	0.73
		0.06	-0.14	0.18	0.24
		0.06	-0.22	0.32	0.42
		0.02	-0.03	0.09	0.47
		0.08	-1.42	0.25	0.34
		0.14	0.07	0.29	0.63
		0.15	-0.42	0.19	0.27
		0.08	-0.02	0.31	0.29
		0.23	-0.24	0.11	0.4
		0.15	-0.22	0.15	0.42
		0.13	-0.19	0.31	0.38
		0.21	-0.26	0.28	0.53
		0.06	-1.04	0.17	0.69
		0.1	-0.04	0.2	0.57
		0.15	-0.06	0.28	0.34
		0.12	-0.15	0.2	0.65
		0.08	0.06	0.16	0.49
		0.17	0	0.29	0.43
		0.09	-0.04	0.23	0.65
		0.16	-0.17	0.15	0.59
		0.12	-0.33	0.23	0.31
		0.07	-0.1	0.3	0.41
		0.04	-0.13	0.22	0.57
		0.12	-0.11	0.22	0.5
		0.18	-0.28	0.26	0.47
		0.1	-0.26	0.19	0.34
		0.12	0.01	0.23	0.21
		0.04	-0.25	0.28	0.51
		0.12	-0.15	0.14	0.45
		0.03	-0.23	0.25	0.28
		0.04	-0.04	0.19	0.19
		0.12	-0.12	0.23	0.54
		0.12	-0.18	0.01	0.6
		0.09	-0.16	0.18	0.3
		0.11	-0.14	0.23	0.63
		0.16	0.04	0.14	0.39
		0.1	-0.13	0.07	0.42
		0.11	-0.12	0.33	0.44
		0.14	-0.24	0.16	0.55
		0.12	-0.2	0.22	0.26
		0.12	-0.12	0.23	0.54
		0.04	-0.08	0.23	0.48
		0.06	-0.16	0.15	0.45
		0.16	-0.18	0.12	0.22
		0.1	-0.07	0.17	0.45
		0.12	-0.11	0.2	0.6
		0.07	-0.07	0.17	0.57
		0.05	-0.18	0.25	0.39
		0.05	-0.32	0.18	0.66
		0.17	-0.16	0.16	0.51
		0.07	-0.19	0.23	0.33
		0.23	-0.25	0.24	0.37
		0.09	-0.23	0.18	0.42
		0.16	-0.04	0.21	0.49
		0.1	-0.13	0.2	0.5
		0.1	-0.07	0.19	0.43
		0.11	-0.39	0.3	0.44
		0.06	-0.18	0.1	0.79
		0.08	0.01	0.19	0.44
		0.19	-0.24	0.27	0.46
		0.01	-0.24	0.15	0.39
		0.08	-0.52	0.16	0.3
		0.18	-0.36	0.18	0.4
		0.05	-1.18	0.08	0.37
		0.13	-0.72	0.17	0.54
		0.13	-0.42	0.22	0.47
		0.1	-0.46	0.14	0.3
		0.05	-0.08	0.25	0.24
		0.05	-0.32	0.32	0.3
		0.17	-0.17	0.14	0.29
		0.04	0	0.24	0.3
		0.16	-0.08	0.1	0.4
		0.08	-0.02	0.24	0.52
		0.12	-0.06	0.17	0.51
		0.15	-0.31	0.2	0.37
		0.09	-0.07	0.3	0.54
		0.12	-0.66	0.09	0.44
		0.07	0.06	0.29	0.39
		0.03	-0.11	0.11	0.42
		0.14	-0.34	0.19	0.43
		0.14	-0.11	0.21	0.38
		0.13	-0.22	0.15	0.34
		0.07	-0.22	0.07	0.43
		0.08	-0.09	0.13	0.37
		0.06	-0.24	0.33	0.57
		0.14	-0.17	0.33	0.7
		0.05	0.04	0.28	0.38
		0.03	-0.09	0.19	0.4
		0.11	-0.29	0.29	0.49
		0.07	-0.09	0.29	0.35
		0.08	-0.3	0.28	0.23
		0.12	-0.29	0.12	0.4
		0.04	-0.11	0.24	0.46
		0.03	-0.08	0.08	0.36
		0.04	-0.13	0.33	0.32
		0.12	0.06	0.22	0.4
		0.16	-0.38	0.19	0.62
		0.03	-0.19	0.14	0.47
		0.17	-0.36	0.21	0.26
		0.08	-0.22	0.21	0.51
		0.13	-0.2	0.43	0.26
		0.08	-0.25	0.11	0.53
		0.08	-0.28	0.17	0.48
		0.03	-0.08	0.17	0.39
		0.15	-0.29	0.18	0.54
		0.07	-0.15	0.22	0.61
		0.12	-0.12	0.06	0.4
		0.08	-0.02	0.3	0.46
		0.1	-0.06	0.19	0.43
		0.12	-0.14	0.12	0.18
		0.01	-0.16	0.23	0.29
		-0.03	-0.02	0.18	0.51
		0.13	-0.34	0.25	0.6
		0.09	-0.61	0.2	0.54
		0.1	-0.32	0.31	0.5
		0.06	-0.03	0.09	0.38
		0.07	-0.05	0.13	0.41
		0.06	-0.17	0.21	0.44
		0.08	-0.21	-0.01	0.58
		0.09	-0.12	0.06	0.44
		0.09	-0.14	0.2	0.33
		0.06	-0.22	0.17	0.25
		0.07	-0.14	0.17	0.39
		0.02	-0.18	0.17	0.34
		0.04	-0.16	0.17	0.46
		0.12	-0.07	0.21	0.61
		0.07	-0.25	0.22	0.47
		0.14	-0.07	0.19	0.39
		0.05	-0.1	0.12	0.52
		0.14	-0.17	0.21	0.4
		0.1	-0.25	0.01	0.56
		0.07	0.04	0.04	0.45
		0.09	-0.08	0.18	0.31
		0.09	-0.05	0.18	0.36
		0.11	-0.04	0.09	0.32
		0.01	-0.39	0.27	0.7
		0.15	-0.3	0.3	0.42
		0.08	-0.37	0.14	0.23
		0.14	-0.22	0.2	0.37
		0.04	-0.32	0.29	0.49
		0.26	-0.11	0.21	0.27
		0.05	-0.37	0.17	0.51
		0.02	-0.49	0.19	0.39
		0.13	-0.34	0.38	0.4
		0.06	-0.33	0.23	0.32
		0.11	-0.17	0.12	0.32
		0.14	-0.25	0.21	0.32
		0.11	-0.26	0.27	0.41
		0.22	-0.25	0.17	0.39
		0.19	-0.23	0.18	0.42
		0.03	-0.1	0.35	0.39
		0.26	-0.35	0.05	0.6
		0.14	-0.06	0.26	0.17
		0.14	-0.08	0.17	0.64
		0.05	-1.01	0.29	0.49
		0.18	-0.04	0.25	0.3
		0.1	-0.47	0.13	0.34
		0.1	-0.32	0.28	0.34
		0.08	0.08	0.37	0.35
		-0.02	-0.14	0.24	0.46
		0.19	-0.23	0.07	0.57
		0.11	-0.18	0.18	0.64
		0.15	-0.12	0.15	0.4
		0.19	-0.2	0.2	0.29
		0.07	-0.23	0.2	0.57
		0.24	0.04	0.13	0.44
		0.09	0.05	0.09	0.32
		0.12	-0.12	0.15	0.3
		0.15	-0.23	0.31	0.51
		0.02	-0.31	0.06	0.57
		0.15	-0.03	0.18	0.57
		0.02	-0.31	0.05	0.43
		0.18	-0.39	0.19	0.4
		0.08	-0.11	0.28	0.46
		0.12	-0.1	0.15	0.27
		0.18	-0.38	0.14	0.48
		0.06	-0.08	0.19	0.33
		0.05	-0.15	0.15	0.45
		0.17	-0.12	0.21	0.26
		0.06	-0.23	0.28	0.51
		0.18	-0.1	0.17	0.46
		0.16	-0.36	0.19	0.41
		0.11	-0.16	0.22	0.61
		0.11	-0.2	0.22	0.43
		0.1	-0.43	0.14	0.43
		0.22	-0.29	0.28	0.62
		0.09	-0.23	0.25	0.44
		0.07	0.03	0.18	0.24
		0.08	-0.43	0.18	0.3
		0.08	-0.06	0.22	0.28
		0.12	-0.24	0.1	0.19
		0.11	-0.12	0.19	0.36
		0.05	-0.36	0.34	0.37
		0.16	-0.1	0.37	0.21
		0.09	-0.25	0.21	0.22
		0.03	-0.29	0.26	0.45
		0.13	-0.24	0.15	0.71
		0.07	-0.32	0.14	0.35
		0.21	-0.29	0.25	0.46
		0.04	-0.23	0.11	0.28
		0.12	-0.31	0.21	0.53
		0.18	-0.24	0.21	0.35
		0.18	-0.3	0.21	0.26
		0.1	-0.28	0.29	0.31
		0.13	-0.03	0.17	0.4
		0.15	0.04	0.15	0.3
		0.08	-0.25	0.15	0.32
		0.06	-0.03	0.18	0.29
		0.01	-0.15	0.3	0.41
		0.07	-0.13	0.17	0.16
		0.11	-0.28	0.16	0.61
		0.1	-0.2	0.12	0.35
		0.21	-0.09	0.12	0.4
		0.14	-0.21	0.13	0.37
		0.16	-0.28	0.29	0.52
		0.1	-0.03	0.14	0.58
		0.11	-0.05	0.33	0.55
		0.1	-0.23	0.31	0.41
		0.11	-0.04	0.27	0.17
		0.09	0.03	0.02	0.37
		0.08	-0.51	0.29	0.23
		0.16	-0.18	0.32	0.26
		0.05	-0.09	0.14	0.4
		0.05	-0.03	0.13	0.51
		0.02	-0.16	0.27	0.45
		0.2	-0.28	0.15	0.47
		0.16	-0.13	0.27	0.4
		0.11	-0.07	0.15	0.38
		0.11	-0.11	0.28	0.36
		0.18	-0.19	0.17	0.43
		0.11	-0.07	0.26	0.52
		0.07	-0.17	0.25	0.38
		0.07	-0.1	0.14	0.3
		0.19	-0.03	0.04	0.55
		0.1	-0.01	0.25	0.24
		0.13	-0.12	0.02	0.32
		0.17	-0.11	0.18	0.41
		0.21	-0.03	0.16	0.23
		0.04	-0.17	0.24	0.3
		0.16	-0.24	0.11	0.29
		0.01	-0.39	0.28	0.49
		0.08	0.05	0.08	0.44
		0.21	-0.15	0.22	0.34
		0.15	-0.14	0.27	0.31
		0.07	-0.08	0.35	0.3
		0.04	-0.21	0.3	0.36
		0.18	-0.24	0.1	0.32
		0.04	-0.11	0.25	0.41
		0.09	0.05	0.25	0.54
		0.15	-0.07	0.19	0.4
		0.1	0.02	0.33	0.46
		0.16	-0.02	0.23	0.58
		0.11	-0.07	0.28	0.4
		0.15	-0.18	0.12	0.48
		0.06	-0.27	0.05	0.42
		0.1	-0.06	0.32	0.31
		0.13	-0.21	0.23	0.21
		0.11	-0.11	0.18	0.42
		0.14	-0.35	0.25	0.45
		0.09	-0.33	0.37	0.23
		0.04	-0.13	0.31	0.6
		0.08	-0.44	0.32	0.49
		0.07	0.02	0.28	0.4
		0.04	-0.1	0.31	0.4
		0.12	-0.07	0.07	0.33
		0.13	-0.11	0.01	0.34
		0.12	-0.15	0.15	0.52
		0.17	-0.21	0.24	0.45
		0.03	-0.25	0.11	0.48
		0.15	0.05	0.22	0.44
		0.15	-0.29	0.25	0.17
		0.17	-0.19	0.42	0.3
		0.16	0	0.23	0.58
		0.15	0.01	0.35	0.39
		0.11	0.07	0.38	0.4
		0.15	-0.82	0.33	0.42
		0.07	-0.07	0.33	0.5
		0.07	-0.1	0.29	0.42
		0.11	-0.18	0.34	0.51
		0.11	-0.17	0.19	0.51
		0.06	-0.03	0.33	0.53
		0.15	-0.16	0.32	0.32
		0.12	-0.15	0.29	0.35
		0.11	-0.07	0.24	0.47
		0.08	-0.05	0.39	0.62
		0.04	-0.28	0.2	0.61
		0.14	-0.06	0.39	0.35
		-0.01	0.11	0.27	0.27
		0.12	-0.08	0.25	0.49
		0.29	-0.05	0.27	0.49
		0.14	-0.11	0.42	0.53
		0.07	-0.02	0.23	0.38
		0.15	0.15	0.31	0.58
		0.12	-0.04	0.31	0.32
		0.1	-0.11	0.25	0.3
		0.08	-0.43	0.48	0.44
		0.07	-0.09	0.28	0.52
		0.08	0.21	0.32	0.37
		0.1	-0.04	0.34	0.53
		0.19	0.14	0.39	0.29
		0.09	-0.12	0.4	0.04
		0.13	0	0.5	0.37
		0.18	-0.13	0.26	0.59
		0.14	0.13	0.38	0.36
		0.09	-0.22	0.36	0.16
		-0.01	-0.1	0.34	0.24
		0.12	-0.27	0.42	0.29
		0.02	-0.12	0.32	0.2
		0.1	-0.15	0.36	0.46
		0.15	0.06	0.37	0.27
		0.08	-0.25	0.29	0.16
		0.09	0.02	0.33	0.55
		0.11	-0.25	0.42	0.61
		0.13	0.02	0.33	0.38
		0.07	0.12	0.33	0.3
		0.09	-0.23	0.32	0.43
		0.13	-0.18	0.26	0.5
		0.02	-0.2	0.34	0.57
		0.02	-0.29	0.26	0.48
		0.11	-0.24	0.27	0.33
		0.11	0.17	0.33	0.38
		0.16	-0.04	0.43	0.47
		0.11	0.02	0.32	0.62
		0.16	-0.08	0.38	0.64
		0.15	-0.12	0.35	-0.11
		0.08	-0.07	0.26	0.02
		0.07	0.12	0.35	0.17
		0.15	0.01	0.38	-0.02
		0.15	-0.28	0.24	-0.01
		0.12	-0.08	0.35	-0.01
		0.08	0.04	0.24	0.06
		0.04	-0.08	0.35	-0.08
		0.09	0.3	0.27	0.03
		0.05	-0.34	0.31	-0.06
		0.09	-0.13	0.26	-0.01
		0.15	0.02	0.35	0.02
		0.18	-0.28	0.46	0.09
		0.01	-0.16	0.34	0.01
		0.06	-0.16	0.34	0
		0.14	-0.76	0.28	0.09
		0.1	0.14	0.34	0.07
		0.15	0.02	0.35	0.08
		0.05	-0.14	0.35	-0.06
		0.08	-0.18	0.33	0.04
		0.08	0.16	0.34	0.03
		0.12	0.17	0.29	0.09
		0.18	-0.07	0.53	-0.03
		0.18	0.16	0.3	0
		0.13	0.06	0.35	0.08
		0.14	-0.21	0.38	0.03
		0.16	-0.08	0.39	0.02
		0.09	-0.05	0.33	-0.04
		0.11	-0.23	0.31	0.13
		0.22	-0.01	0.21	0.05
		0.1	0.03	0.28	-0.06
		0.17	0.19	0.33	0.08
		0.07	0.12	0.41	0
		0.14	0.13	0.38	0.01
		0.06	-0.07	0.21	-0.03
		0.16	-0.04	0.27	0.01
		0.1	-0.06	0.37	0.15
		0.13	0.08	0.33	0.06
		0.1	-0.14	0.37	-0.03
		0.01	-0.03	0.26	-0.01
		0.14	0.04	0.39	0.06
		0.07	-0.12	0.31	0.07
		0.15	-0.09	0.38	0.05
		0.23	0.04	0.26	0.04
		0.1	-0.01	0.18	0.02
		0.09	-0.01	0.4	0.09
		0.06	0.15	0.37	0.05
		0.13	0.05	0.39	-0.03
		0.23	0.05	0.38	0.07
		0.13	0.1	0.24	0.08
		0.17	-0.05	0.36	0.04
		0.1	0.12	0.38	0.17
		0.06	-0.04	0.42	0
		0.07	0.19	0.31	0.1
		0.13	-0.04	0.3	0.05
		0.23	-0.01	0.38	-0.01
		0.06	-0.01	0.35	0.05
		0.03	-0.03	0.24	0.02
		0.2	0.07	0.28	0.11
		-0.01	-0.05	0.31	-0.05
		0.11	0.03	0.22	-0.08
		0.05	0.18	0.33	0.11
		0.19	0	0.3	0.08
		0.07	0.08	0.29	0.06
		0.09	-0.32	0.25	0.07
		0.1	-0.2	0.36	0.02
		0.2	0.1	0.29	0.03
		0.1	0.09	0.4	-0.03
		0.22	0.28	0.29	0.05
		0.14	-0.23	0.27	0.09
		0.13	0.24	0.24	0.02
		0.05	-0.19	0.4	-0.06
		0.11	0.06	0.31	0.03
		0.05	-0.01	0.29	0.1
		0.14	0.03	0.34	0
		0.07	-0.1	0.29	0.07
		0.02	0.01	0.37	0.1
		0.11	-0.33	0.31	0.01
		0.14	0.05	0.22	0.03
		0.15	0.02	0.34	0.02
		0.06	0.11	0.34	0.13
		0.05	0.12	0.33	0.03
		0.19	-0.16	0.47	0.02
		0.1	-0.04	0.26	0.19
		0.11	0.12	0.37	0.06
		0.05	0.16	0.33	0.13
		0.08	-0.02	0.43	0.09
		0.07	0.08	0.29	0.11
		0.04	-0.03	0.31	0.05
		0.1	0.01	0.27	0.05
		0.03	-0.14	0.33	0.01
		0.13	0.14	0.23	0.02
		0.03	0.16	0.34	0.05
		0.08	-0.02	0.18	0.1
		0.1	0.23	0.29	0.14
		0.15	-0.08	0.36	0.12
		0.12	0.05	0.29	0.12
		0.14	-0.08	0.34	0.1
		0.07	-0.16	0.19	0.15
		0.05	-0.36	0.19	0.09
		0.11	-0.09	0.32	0.04
		0.11	-0.17	0.3	0.08
		0.13	-0.13	0.3	0.25
		0.16	0.04	0.33	0.25
		0.11	0.03	0.28	0.09
		-0.02	0.06	0.29	0.03
		0.09	-0.02	0.28	0.09
		0.14	0.03	0.38	0.13
		0.07	0.24	0.34	0.11
		0.01	-0.08	0.31	0.16
		0.12	0.2	0.41	0.03
		0.02	-0.02	0.37	0.11
		0.05	0.03	0.35	-0.01
		0.08	0.06	0.42	0.18
		0.04	0.03	0.38	0.03
		0.14	-0.03	0.38	0.16
		0.06	0.11	0.3	0.15
		0.2	-0.08	0.35	0.12
		0	0.08	0.31	0.12
		0.1	-0.11	0.27	0.04
		0.05	-0.03	0.4	0.1
		0.17	0.06	0.34	0.06
		0.14	0	0.35	0.13
		0.09	-0.05	0.27	0.02
		0.11	0.09	0.31	0.01
		0.11	-0.09	0.25	0.04
		0.11	0.17	0.36	0.05
		0.07	0.07	0.43	0.06
		0.18	0	0.25	0.08
		0.1	-0.06	0.2	0.1
		0.09	0.16	0.35	0.09
		0.06	0.05	0.26	-0.02
		0.11	0.09	0.4	0.1
		0.02	0.12	0.36	0
		0.01	-0.03	0.3	0.05
		0.11	-0.03	0.39	0.04
		0.06	0.12	0.17	0.07
		0.01	0.09	0.3	-0.03
[truncated: 80,100 more rows]

## Sheet: Fig. 4A-E, Fig.S4C-D
Figures 4A-E, S4C-D
Probability density histogram with overlayed maximum likelihood exponential fits illustrating the distribution of (AAC)6-Cy5-N35-S6-sRNA lifetimes in the presence and absence of 28 nt ASO.
		mRNA+sRNA-Hfq
		Bins	Centers	Width	# values per bin	Probability density	Error			Double exponential
		N1	0.3	0.6	33	0.170807	0.028169			fcn2=( 1/ ( a*(exp(-tm/tau1)-exp(-tx/tau2)) + (1-a)*(exp(-tm/tau2)-exp(-tx/tau2)) ) )*( a/tau1 *exp(-thyme/tau1)+(1-a)/tau2 *exp(-thyme/tau2));
		N2	1.1	1	18	0.0559006	0.0128023
		N3	2.65	2.1	21	0.0310559	0.00655224				value	error
		N4	5.25	3.1	12	0.0120216	0.00340507			tau1	1.25578	0.294531
		N5	8.75	3.9	6	0.00477783	0.00193228			tau2	369.959	50.3433
		N6	46.05	70.7	70	0.00307484	0.000325122			a1	0.154304	0.0481366
		N7	97.05	31.3	27	0.00267894	0.000493475			a2	0.845696	0.0481366
		N8	146.45	67.5	45	0.00207039	0.000286259			tx	300
		N9	241.1	121.8	90	0.00229477	0.000205321			tm	0.05
		mRNA-28nt_ASO+sRNA-Hfq
		Bins	Centers	Width	# values per bin	Probability density	Error			Triple exponential
		N1	0.2	0.4	258	0.857713	0.0432799			fcn2=( 1/ ( a1*(exp(-tm/tau1)-exp(-tx/tau2))+a2*(exp(-tm/tau2)-exp(-tx/tau2))+(1-a1-a2)*(exp(-tm/tau3)-exp(-tx/tau3)) ) )*( a1/tau1*exp(-thyme/tau1)+a2/tau2*exp(-thyme/tau2)+(1-a1-a2)/tau3*exp(-thyme/tau3) );
		N2	0.65	0.5	124	0.329787	0.0270641
		N3	1.45	1.1	71	0.0858317	0.00969356			tau1	0.2573	0.0315474
		N4	2.9	1.8	65	0.0480201	0.00569293			tau2	3.9367	0.621381
		N5	6.45	5.3	62	0.015556	0.00189242			tau3	198.629	43.999
		N6	10.85	3.5	18	0.00683891	0.00159254			a1	0.488046	0.0330911
		N7	15.2	5.2	18	0.00460311	0.0010719			a2	0.28941	0.0207909
		N8	22.05	8.5	13	0.00203379	0.000559176			a3	0.222543	0.0390805
		N9	34.95	17.3	15	0.00115299	0.000294718			tx	300
		N10	65.05	42.9	29	0.000898924	0.000163676			tm	0.05
		N11	118.1	63.2	36	0.000757474	0.000123187
		N12	224.85	150.3	43	0.000380445	5.63341e-05

## Sheet: Fig.4F-G
Figure 4F-G
The distrobution of FRE values of (AAC)6-Cy5-N35-S6-sRNA complexes in the presence of Hfq and 11 nt 5′ Cy3-ASO bound to the same mRNA without Hfq.
			FRET efficiency
			mRNA+sRNA-Hfq	mRNA+11nt_ASO
			0.36	0.08
			0.53	0.05
			0.56	0.3
			0.69	0.07
			0.54	0.14
			0.61	0.1
			0.52	0.23
			0.6	0.25
			0.47	0.28
			0.6	0.12
			0.6	0.19
			0.64	0.25
			0.65	-0.08
			0.49	0.14
			0.68	0.18
			0.56	0.19
			0.56	0.23
			0.62	0.1
			0.69	0.09
			0.43	0.05
			0.5	-0.04
			0.57	0.26
			0.51	0.2
			0.52	0.01
			0.49	0.3
			0.59	0.11
			0.53	0.08
			0.62	0.26
			0.7	0.26
			0.72	0.03
			0.7	-0.02
			0.64	0.18
			0.75	0.02
			0.62	-0.04
			0.6	0.15
			0.63	0.08
			0.59	0.1
			0.52	0.33
			0.53	0.08
			0.51	0.06
			0.51	0.12
			0.59	0.4
			0.7	0.14
			0.49	0.14
			0.54	0.17
			0.6	0.36
			0.44	0.06
			0.64	0.31
			0.48	0.1
			0.49	0.08
			0.43	0.37
			0.47	0.26
			0.45	0.27
			0.58	0.12
			0.47	0.11
			0.61	0.11
			0.61	0.05
			0.61	0.11
			0.62	0.29
			0.63	0.34
			0.59	0.09
			0.67	0.2
			0.48	0.13
			0.68	0.1
			0.69	0.24
			0.55	0.19
			0.63	0.12
			0.6	0.26
			0.57	0.07
			0.57	-0.03
			0.73	0.07
			0.58	0.01
			0.57	0.09
			0.65	0.3
			0.58	0.13
			0.64	0.25
			0.63	0.02
			0.67	0.06
			0.65	0.19
			0.52	0.17
			0.54	0.09
			0.55	0.1
			0.49	0.11
			0.57	0.13
			0.64	-0.06
			0.53	0.12
			0.54	0.23
			0.53	0.14
			0.53	0.3
			0.8	0.19
			0.57	0.04
			0.59	0.26
			0.58	0.14
			0.54	0.27
			0.61	0.11
			0.49	0.13
			0.62	0.06
			0.69	0.14
			0.62	0.23
			0.42	0.03
			0.69	0.18
			0.45	0.25
			0.62	0.36
			0.6	0.37
			0.46	0.13
			0.52	0.38
			0.58	0
			0.6	0.01
			0.55	0.23
			0.46	0.02
			0.6	0.34
			0.65	0.02
			0.58	0.14
			0.69	0.32
			0.64	0.16
			0.57	0.06
			0.69	0.08
			0.53	0.32
			0.55	0.33
			0.54	0.11
			0.63	0.3
			0.71	0.09
			0.59	0.09
			0.63	0.1
			0.55	0.15
			0.61	0.27
			0.67	0.2
			0.61	0.37
			0.45	0.28
			0.54	0.36
			0.52	0.26
			0.56	-0.01
			0.48	0.02
			0.65	0.15
			0.69	0.26
			0.63	0.25
			0.61	0.12
			0.53	-0.03
			0.69	-0.04
			0.58	0.16
			0.44	0.15
			0.59	0.12
			0.64	0.1
			0.6	0.02
			0.55	0.28
			0.69	0.15
			0.49	-0.09
			0.62	0.18
			0.54	0.18
			0.53	0.25
			0.56	0.11
			0.58	-0.01
			0.56	0.29
			0.62	0.22
			0.48	0.42
			0.47	0.09
			0.56	0.27
			0.65	0.19
			0.52	0.17
			0.56	0.07
			0.49	0.45
			0.66	0.14
			0.55	0.23
			0.64	0.22
			0.6	0.03
			0.78	0.14
			0.73	0.16
			0.63	0.02
			0.63	0.16
			0.66	0.18
			0.69	0.14
			0.64	0.14
			0.75	0.03
			0.58	0.25
			0.62	0.11
			0.69	0.17
			0.63	-0.2
			0.54	0.21
			0.66	0.27
			0.67	0.4
			0.61	0.19
			0.62	0.13
			0.6	0.36
			0.66	-0.14
			0.65	0.19
			0.63	0.16
			0.7	0.22
			0.66	0.15
			0.54	-0.03
			0.59	0
			0.49	0.18
			0.6	-0.24
			0.51	0.31
			0.53	0.28
			0.61	-0.05
			0.52	0
			0.5	0.18
			0.62	0.04
			0.5	0.06
			0.51	0.06
			0.53	0.03
			0.72	0.04
			0.71	0.11
			0.7	0.27
			0.78	0.29
			0.66	0.14
			0.72	0.27
			0.58	0.33
			0.67	0.12
			0.66	0
			0.6	0.12
			0.59	0.28
			0.59	0.14
			0.77	0.01
			0.53	0.01
			0.56	0.12
			0.7	-0.13
			0.53	0.23
			0.49	0.18
			0.56	0.09
			0.54	0.18
			0.54	0.11
			0.57	0.33
			0.8	0.03
			0.81	0.12
			0.71	0.28
			0.65	0.08
			0.6	0.07
			0.61	0.23
			0.52	0.07
			0.7	0.06
			0.61	0.19
			0.58	0.37
			0.5	0.15
			0.54	0.03
			0.72	0.27
			0.62	0.1
			0.57	0.27
			0.56	-0.02
			0.57	0.25
			0.52	0.19
			0.51	0.08
			0.52	0.32
			0.62	0.07
			0.68	0.2
			0.53	0.03
			0.6	0.32
			0.76	0.22
			0.59	0.18
			0.56	0.13
			0.55	0.37
			0.69	0.14
			0.53	0.21
			0.67	0.08
			0.45	0.28
			0.53	-0.08
			0.49	0.37
			0.56	0.25
			0.46	0.28
			0.52	0.35
			0.52	0.43
			0.62	0.1
			0.65	0.04
			0.66	0.1
			0.66	0.11
			0.62	0.17
			0.7	-0.03
			0.83	0.14
			0.66	0.06
			0.41	0.17
			0.68	0.11
			0.65	0.46
			0.55	0.11
			0.61	0.18
			0.63	0.19
			0.64	0.08
			0.73	0.06
			0.65	0.21
			0.5	0.14
			0.61	0.07
			0.54	0.26
			0.51	0.27
			0.72	0.23
			0.59	0.19
			0.53	0.18
			0.4	0.11
			0.59	0.32
			0.6	0.11
			0.4	0.18
			0.58	0.19
			0.58	0.3
			0.54	0.12
			0.58	0.35
			0.62	0.18
			0.61	0.17
			0.71	0.02
			0.65	0.36
			0.55	-0.08
			0.61	0.25
			0.54	0.16
			0.57	0.14
			0.56	0.24
			0.56	0.15
			0.69	0.1
			0.56	0.34
			0.61	0.19
			0.54	0.05
			0.73	0.03
			0.62	0.26
			0.51	0.11
			0.63	0.15
			0.61	0.3
			0.57	0.32
			0.56	0.22
			0.53	0.24
			0.6	0.23
			0.56	0.14
			0.53	0.34
			0.46	0.08
			0.53	0.18
			0.62	0.18
			0.64	0.13
			0.51	0.3
			0.51	0.23
			0.49	0.08
			0.61	0.13
			0.63	0.28
			0.42	-0.03
			0.55	0.32
			0.57	0.34
			0.58	0.31
			0.63	0.06
			0.46	0.01
			0.66	0.37
			0.49	0.21
			0.58	0.23
			0.65	0.27
			0.63	0.21
			0.53	0.17
			0.68	0.21
			0.55	0.31
			0.56	0.1
			0.61	0.23
			0.55	0.04
			0.61	0.2
			0.45	0.14
			0.47	0.28
			0.49	0.23
			0.61	0.14
			0.58	-0.11
			0.67	0.18
			0.62	0.14
			0.62	0.12
			0.67	0.21
			0.59	0.34
			0.6	0.41
			0.49	0.33
			0.64	0.19
			0.53	0.3
			0.59	0.16
			0.58	0.18
			0.49	0.29
			0.36	-0.16
			0.52	0.06
			0.58	0.13
			0.53	-0.15
			0.62	0.18
			0.7	0.29
			0.61	0.08
			0.53	0.07
			0.58	0.15
			0.56	0.02
			0.55	0.27
			0.44	0.19
			0.37	0.11
			0.68	0.07
			0.59	0.12
			0.58	0.1
			0.53	0.29
			0.44	0.3
			0.47	0.18
			0.57	0.21
			0.73	0.19
			0.59	0.16
			0.48	0.4
			0.61	0.16
			0.67	0.35
			0.55	0.09
			0.76	0.08
			0.62	0.15
			0.5	0.19
			0.52	0.04
			0.67	0.32
			0.57	0.16
			0.64	0.13
			0.61	0.24
			0.49	0.23
			0.59	0.23
			0.54	0.34
			0.55	0.22
			0.55	0.09
			0.64	0.31
			0.57	0.21
			0.65	0.04
			0.56	0.12
			0.64	0.12
			0.61	0.14
			0.69	0.07
			0.74	0.02
			0.74	0.12
			0.69	0.15
			0.66	0.15
			0.74	0.28
			0.66	0.22
			0.74	0.22
			0.66	0.17
			0.84	0.05
			0.65	-0.04
			0.74	0.27
			0.66	0.12
			0.7	0.13
			0.71	0.3
			0.61	0.38
			0.75	0.03
			0.73	0.23
			0.7	0.37
			0.78	0.13
			0.66	-0.01
			0.69	0.16
			0.78	0.16
			0.68	0.13
			0.71	0.24
			0.59	0.23
			0.64	0.21
			0.67	0.22
			0.66	0.11
			0.65	0.25
			0.63	0.24
			0.58	0.24
			0.66	0.24
			0.55	0.38
			0.65	0.08
			0.59	0.19
			0.55	0.25
			0.58	0.38
			0.62	0.13
			0.5	0.01
			0.63	0.16
			0.63	0.02
			0.53	0.36
			0.53	0.15
			0.48	-0.02
			0.51	0.18
			0.65	0.18
			0.54	0.15
			0.54	0.09
			0.52	0.11
			0.62	0.2
			0.54	0.16
			0.63	0.19
			0.58	0.09
			0.58	0.28
			0.5	0.32
			0.69	0.08
			0.66	0.21
			0.6	0.24
			0.59	0.31
			0.59	0.2
			0.45	0.16
			0.62	0.29
			0.39	0.18
			0.57	0.11
			0.55	0.23
			0.72	0.26
			0.6	0.23
			0.58	0.28
			0.48	0.1
			0.6	0.18
			0.56	0.42
			0.55	0.19
			0.52	0.18
			0.55	0.13
			0.64	0.24
			0.64	0.03
			0.54	0.29
			0.58	0.1
			0.52	0.23
			0.6	0.05
			0.64	0.14
			0.63	0.31
			0.44	0.11
			0.53	0.26
			0.63	0
			0.69	0.3
			0.56	0.1
			0.51	0.15
			0.56	0.18
			0.59	0.23
			0.58	0.1
			0.62	0.11
			0.58	0.28
			0.6	0.07
			0.6	0.35
			0.59	0.24
			0.63	0.17
			0.62	0.08
			0.6	0.33
			0.46	0.32
			0.58	0.14
			0.56	0.18
			0.59	0.19
			0.49	0.23
			0.66	0.37
			0.67	0.35
			0.59	0.28
			0.6	0.13
			0.49	0.15
			0.58	0.1
			0.52	0.28
			0.5	0.3
			0.57	0.15
			0.77	0.26
			0.64	0.23
			0.55	0.19
			0.58	0.18
			0.58	0.26
			0.62	0.16
			0.61	0.25
			0.62	0.31
			0.57	0.07
			0.46	0.16
			0.6	0.16
			0.71	0.19
			0.72	0.27
			0.56	0.07
			0.51	0.17
			0.56	0.18
			0.56	0.32
			0.78	0.16
			0.73	0.24
			0.57	0.27
			0.65	0.09
			0.53	0.28
			0.59	0.24
			0.8	0.16
			0.45	0.22
			0.63	0.23
			0.54	0.12
			0.53	-0.12
			0.63	0.22
			0.67	0.17
			0.56	0.02
			0.58	0.09
			0.58	0.19
			0.61	0.26
			0.59	0.28
			0.57	0.08
			0.58	0.3
			0.59	0.03
			0.73	0.18
			0.69	0.18
			0.49	0.25
			0.65	0.2
			0.7	0.2
			0.59	0.18
			0.61	0.08
			0.56	0.24
			0.66	0.22
			0.53	0.15
			0.64	0.26
			0.46	0.26
			0.5	0.14
			0.57	0.4
			0.58	0.13
			0.6	0.23
			0.55	0.16
			0.65	0.04
			0.51	0.21
			0.53	0.36
			0.64	0.12
			0.52	0.14
			0.45	0.12
			0.5	0.15
			0.67	0.18
			0.63	0.1
			0.62	0.05
			0.58	0.23
			0.58	0.26
			0.55	0.38
			0.5	0.08
			0.58	0.02
			0.58	0.02
			0.71	0.33
			0.67	0.23
			0.69	0
			0.69	-0.14
			0.56	0.15
			0.65	0.27
			0.63	0.39
			0.7	0.17
			0.73	0.05
			0.64	0.18
			0.74	0.15
			0.62	0.16
			0.55	0.1
			0.64	0.22
			0.59	0.19
			0.63	0.43
			0.7	0.08
			0.61	0.15
			0.66	0.13
			0.66	0.26
			0.66	0.14
			0.55	0.18
			0.55	0.04
			0.55	0.11
			0.48	0.15
			0.52	0.11
			0.54	0.2
			0.65	0.12
			0.69	-0.06
			0.58	0.25
			0.57	0.14
			0.57	0.22
			0.56	0.24
			0.64	0.2
			0.53	0.09
			0.62	0.14
			0.59	-0.21
			0.58	0.18
			0.7	0.1
			0.71	0.29
			0.64	0
			0.65	0.26
			0.65	0.06
			0.54	0.21
			0.62	0.25
			0.51	0.06
			0.58	0.21
			0.63	-0.02
			0.53	0.13
			0.62	0.1
			0.63	0.18
			0.65	0.18
			0.58	0.21
			0.55	0.19
			0.7	0.22
			0.59	0.2
			0.58	0.26
			0.63	0.13
			0.65	0.24
			0.61	0.19
			0.59	0.02
			0.64	0.22
			0.42	0.04
			0.61	0.19
			0.74	0.13
			0.71	0.16
			0.65	0.29
			0.6	0.1
			0.6	0.12
			0.58	0.19
			0.55	0.11
			0.63	0.15
			0.61	0.26
			0.51	0.13
			0.63	0.29
			0.59	0.14
			0.61	0.17
			0.55	0.06
			0.48	0.13
			0.69	0.13
			0.6	0.12
			0.61	0.34
			0.51	0.24
			0.61	0.18
			0.63	0.22
			0.6	0.01
			0.59	0.08
			0.61	0.2
			0.62	0.32
			0.56	0.19
			0.58	0.25
			0.56	0.1
			0.6	0.29
			0.58	0.38
			0.65	0.29
			0.68	0
			0.54	0.18
			0.55	0.21
			0.63	0.34
			0.67	0.09
			0.63	0.14
			0.58	0.16
			0.59	0.22
			0.65	0.16
			0.6	0.09
			0.47	0.21
			0.66	0.37
			0.59	0.17
			0.68	0.15
			0.66	0.22
			0.62	0.05
			0.54	0.16
			0.64	-0.05
			0.62	0.2
			0.65	0.04
			0.69	0.13
			0.68	0.02
			0.73	0.22
			0.7	0.3
			0.75	0.08
			0.65	0.07
			0.58	0.14
			0.52	0.08
			0.48	0.11
			0.62	0.18
			0.49	0.1
			0.56	0.23
			0.57	0.17
			0.66	0.17
			0.57	0.11
			0.64	0.14
			0.41	0.16
			0.52	0.06
			0.49	0.13
			0.63	0.19
			0.65	0.11
			0.65	0.3
			0.54	0.17
			0.61	0.26
			0.54	0.15
			0.54	-0.08
			0.49	0.38
			0.5	0.04
			0.47	0.19
			0.56	0.22
			0.5	0.13
			0.53	0.07
			0.61	0.34
			0.47	0.2
			0.56	0.24
			0.6	0.22
			0.6	0.19
			0.51	0.14
			0.51	0.29
			0.59	0.15
			0.56	0.22
			0.53	0.09
			0.61	0.08
			0.55	0.37
			0.73	0.02
			0.58	0.19
			0.6	0.24
			0.54	0.01
			0.57	0.13
			0.66	0.24
			0.69	0.34
			0.53	0.25
			0.44	0.3
			0.52	0.06
			0.64	0.21
			0.68	0.14
			0.55	0.33
			0.61	0.16
			0.69	0.41
			0.56	0.11
			0.48	0.25
			0.59	0.29
			0.45	0.27
			0.59	0.4
			0.48	0.32
			0.68	0.23
			0.77	0.14
			0.75	0.17
			0.64	0.34
			0.63	-0.01
			0.54	0.2
			0.46	0.24
			0.57	-0.01
			0.58	0.23
			0.47	0.04
			0.63	0.08
			0.53	0.18
			0.55	0.03
			0.59	0.36
			0.7	0.2
			0.54	0.15
			0.75	0.22
			0.5	0.24
			0.62	0.11
			0.55	0.24
			0.61	0.2
			0.62	0.13
			0.75	0.18
			0.63	0.25
			0.63	0.17
			0.58	0.14
			0.64	0.05
			0.64	0.31
			0.67	0.22
			0.73	0.25
			0.58	0.37
			0.63	0.23
			0.64	0.07
			0.6	0.1
			0.59	0.35
			0.62	0.16
			0.59	0.11
			0.55	-0.01
			0.52	0.23
			0.59	0.11
			0.48	0.24
			0.66	-0.02
			0.58	0.11
			0.54	0.05
			0.49	0.08
			0.57	0.35
			0.57	-0.09
			0.52	0.19
			0.59	0.2
			0.72	0.18
			0.74	0.13
			0.55	0.14
			0.62	0.29
			0.59	0.1
			0.66	0.25
			0.7	0.34
			0.61	0.13
			0.57	0.09
			0.56	0.09
			0.49	0.09
			0.68	0.17
			0.59	0.18
			0.53	0.15
			0.56	0.23
			0.55	0.12
			0.41	0.09
			0.57	0.06
			0.52	-0.01
			0.57	0.31
			0.56	0.25
			0.55	0.02
			0.55	0.14
			0.72	0.42
			0.56	0.28
			0.68	0.03
			0.57	0.12
			0.54	0.28
			0.69	0.14
			0.55	0.1
			0.52	0.08
			0.48	0.07
			0.5	0.25
			0.58	0.14
			0.49	0.09
			0.55	0.23
			0.59	0.03
			0.54	0.26
			0.67	-0.03
			0.64	0.26
			0.6	0.19
			0.59	0.14
			0.52	0.29
			0.61	0.21
			0.56	0.29
			0.56	0.26
			0.6	0.26
			0.49	0.3
			0.57	0.1
			0.59	0.03
			0.65	0.09
			0.63	0.23
			0.61	0.22
			0.6	0.33
			0.61	0.11
			0.66	0.33
			0.71	0.14
			0.59	0.34
			0.6	0.09
			0.54	0.23
			0.55	0.13
			0.5	0.35
			0.63	0.17
			0.67	0.21
			0.6	0.35
			0.66	0.38
			0.5	0.28
			0.67	0.19
			0.67	0.22
			0.64	0.14
			0.71	0.12
			0.63	0.07
			0.58	0.04
			0.67	0.16
			0.68	0.15
			0.71	0.43
			0.75	0.14
			0.59	0.16
			0.57	0.27
			0.6	0.08
			0.63	0.23
			0.64	0.17
			0.69	0.12
			0.81	0.36
			0.68	0.38
			0.67	0.22
			0.69	0.11
			0.72	0.47
			0.6	0.31
			0.61	0.31
			0.55	0.24
			0.57	0.21
			0.53	0.16
			0.65	0.26
			0.59	0.13
			0.46	0.13
			0.69	0.46
			0.72	0.22
			0.64	0
			0.64	0.26
			0.84	0.05
			0.68	0.2
			0.66	0.03
			0.68	0.21
			0.68	0.29
			0.82	0.17
			0.7	0.27
			0.7	0.13
			0.61	0.14
			0.71	0.16
			0.25	0.4
			0.66	0.23
			0.51	0.17
			0.58	0.09
			0.69	0.28
			0.62	0.17
			0.55	-0.01
			0.63	0.17
			0.5	0.2
			0.52	0.2
			0.59	0.16
			0.55	0
			0.55	0.05
			0.63	0.1
			0.34	0.11
			0.43	0.4
			0.57	0.23
			0.51	0.27
			0.66	0.34
			0.59	0.44
			0.51	0.31
			0.5	0.29
			0.59	0.16
			0.59	0.15
			0.66	0.19
			0.52	0.31
			0.57	0
			0.58	0.17
			0.57	0.39
			0.55	0.19
			0.54	0.1
			0.56	0.06
			0.55	0.18
			0.56	0.3
			0.54	0.25
			0.64	0.33
			0.52	0.3
			0.59	0.11
			0.69	0.3
			0.59	0.28
			0.45	0.35
			0.51	0.26
			0.58	0.26
			0.6	0.11
			0.66	0.21
			0.58	0.09
			0.53	0.19
			0.67	0.17
			0.66	0.24
			0.59	0.19
			0.67	0.01
			0.7	0.21
			0.42	0.12
			0.55	0.12
			0.51	0.35
			0.66	0.37
			0.5	0.25
			0.39	0.24
			0.53	0.18
			0.59	0.19
			0.49	0.23
			0.42	0.24
			0.68	0.19
			0.73	0.2
			0.57	0.08
			0.71	0.21
			0.57	0.01
			0.41	0.26
			0.54	0.11
			0.56	0.33
			0.66	0.38
			0.67	0.2
			0.64	0.18
			0.65	0.2
			0.65	0.44
			0.63	0.17
			0.6	0.27
			0.69	0.35
			0.5	0.15
			0.56	0.35
			0.63	0.07
			0.57	0.25
			0.46	0.14
			0.63	-0.05
			0.45	0.26
			0.63	0.11
			0.5	-0.03
			0.56	-0.05
			0.66	0.13
			0.58	0.33
			0.6	0.17
			0.39	0.14
			0.64	0.12
			0.63	0.23
			0.6	0.05
			0.64	0.01
			0.61	0.11
			0.51	0.04
			0.52	0.24
			0.51	0.13
			0.53	0.31
			0.58	0.17
			0.4	0.08
			0.62	0.21
			0.48	0.31
			0.56	0.43
			0.67	0.13
			0.63	0.05
			0.72	0.09
			0.51	-0.03
			0.55	0.25
			0.42	0.19
			0.64	0.11
			0.44	0.35
			0.54	0.09
			0.49	0.24
			0.56	0.11
			0.58	0.36
			0.49	0.35
			0.65	0.18
			0.6	0.22
			0.57	0.04
			0.55	0.33
			0.55	0.18
			0.53	0.19
			0.51	0.06
			0.56	0.27
			0.52	0.23
			0.65	0.23
			0.61	0.28
			0.55	0.27
			0.66	0.29
			0.51	0.22
			0.55	0.29
			0.43	0.18
			0.56	0.18
			0.49	0.35
			0.53	0.31
			0.49	0.26
			0.55	0.17
			0.53	0.18
			0.52	0.28
			0.55	0.29
			0.52	0.23
			0.58	0.07
			0.61	0.21
			0.55	0.33
			0.54	0.17
			0.65	0.23
			0.66	0.05
			0.68	0.15
			0.54	0.13
			0.66	0.31
			0.52	0.15
			0.57	0.13
			0.55	0.08
			0.6	0.17
			0.64	0.23
			0.59	-0.02
			0.58	0.29
			0.49	0.24
			0.43	0.26
			0.54	0.25
			0.55	0.32
			0.45	0.18
			0.64	0.22
			0.43	0.23
			0.53	0.19
			0.45	0.22
			0.6	0.17
			0.65	0.23
			0.6	0.31
			0.6	0.19
			0.5	0.32
			0.6	0.32
			0.61	0.15
			0.56	0.17
			0.46	-0.01
			0.37	0.05
			0.46	0.46
			0.54	0.2
			0.58	0.16
			0.53	0.35
			0.6	0.23
			0.59	0.36
			0.46	0.06
			0.67	0.29
			0.46	0.17
			0.54	0.22
			0.55	0.35
			0.52	0.35
			0.56	0.11
			0.5	0.3
			0.45	0.17
			0.5	-0.06
			0.56	0.15
			0.63	0.12
			0.62	0.53
			0.72	0.32
			0.56	0.17
			0.58	0.33
			0.71	0.1
			0.52	0.24
			0.69	0.06
			0.52	0.03
			0.48	0.29
			0.23	0.42
			0.35	0.2
			0.49	0.13
			0.39	0.16
			0.33	0.16
			0.59	0.28
			0.58	0.4
			0.67	0.11
			0.59	0.17
			0.22	0.19
			0.24	0.3
			0.63	0.39
			0.47	0.22
			0.42	0.01
			0.17	0.21
			0.18	0.23
			0.66	-0.16
			0.55	0.3
			0.39	0.17
			0.37	0.21
			0.61	0.22
			0.58	0.19
			0.54	0.28
			0.56	0.11
			0.59	0.27
			0.37	0.08
			0.7	0.24
			0.43	0.19
			0.51	0.1
			0.51	0.45
			0.58	0.19
			0.57	0.06
			0.39	0.43
			0.14	0.2
			0.33	0.31
			0.35	0.14
			0.3	0.1
			0.23	0.41
			0.26	0.14
			0.26	0.43
			0.39	0.14
			0.27	0.24
			0.28	0.17
			0.35	0.14
			0.34	0.35
			0.37	0.23
			0.3	0.14
			0.33	0.24
			0.37	0.18
			0.18	0.24
			0.28	0.1
			0.19	0.14
			0.24	0.17
			0.23	0.3
			0.4	0.16
			0.37	0.15
			0.31	0.19
			0.24	-0.04
			0.26	0.25
			0.32	0.31
			0.29	0.32
			0.2	0.39
			0.3	0.02
			0.32	0.23
			0.25	0.07
			0.26	0.16
			0.39	0.28
			0.31	0.27
			0.22	0.2
			0.31	0.08
			0.26	0.21
			0.28	0.12
			0.27	0.13
			0.37	0.37
			0.21	0.08
			0.3	-0.08
			0.44	0.17
			0.25	0.33
			0.36	0.12
			0.31	0.23
			0.14	0.36
			0.26	0.12
			0.19	0.14
			0.3	0.12
			0.38	0.18
			0.26	0.14
			0.27	0.04
			0.26	0.24
			0.26	0.26
			0.28	0.4
			0.19	0.31
			0.22	0.14
			0.19	0.15
			0.33	0.23
			0.27	-0.03
			0.29	0.16
			0.2	0.32
			0.26	0.13
			0.29	0.13
			0.22	0.16
			0.25	0.26
			0.27	0.19
			0.31	0.39
			0.23	0.22
			0.46	0.21
			0.22	0.33
			0.3	0.18
			0.24	0.32
			0.25	0.32
			0.35	0.38
			0.18	0.31
			0.26	0.18
			0.31	0.13
			0.27	0.2
			0.37	0.15
			0.48	0.02
			0.31	0.31
			0.37	0.17
			0.29	0.08
			0.36	0.05
			0.31	0.16
			0.27	0.19
			0.3	0.12
			0.31	0.31
			0.31	0.31
			0.33	0.31
			0.37	0.03
			0.24	0.14
			0.3	0.15
			0.3	0.29
			0.44	0.16
			0.23	0.11
			0.35	0.23
			0.27	0.4
			0.36	0.18
			0.31	0.13
			0.37	0.28
			0.25	0.27
			0.29	-0.02
			0.2	0.25
			0.28	0.21
			0.37	0.31
			0.23	0.29
			0.01	0.14
			0.21	0.04
			0.32	0.2
			0.28	0.1
			0.29	-0.06
			0.39	0.33
			0.48	0.27
			0.47	0.21
			0.41	0.21
			0.41	0.17
			0.4	0.27
			0.47	0.05
			0.35	0.05
			0.41	0.22
			0.39	0.25
			0.3	0.12
			0.24	0.42
			0.41	0.2
			0.4	0.25
			0.42	0.08
			0.45	-0.21
			0.45	0.23
			0.38	0.31
			0.44	0.08
			0.37	0.25
			0.36	0.46
			0.48	0.1
			0.33	0.14
			0.31	0.17
			0.47	0.36
			0.34	0.21
			0.3	0.23
			0.25	0.29
			0.28	0.24
			0.23	-0.05
			0.22	0.19
			0.38	0.32
			0.44	-0.01
			0.27	0.26
			0.29	0.36
			0.38	0.14
			0.15	0.15
			0.29	0.08
			0.25	0.23
			0.3	0.02
			0.18	0.01
			0.22	0.21
			0.42	0
			0.16	0.27
			0.31	0.17
			0.22	0.3
			0.22	0.19
			0.28	0.32
			0.35	0.1
			0.32	0.31
			0.16	0.15
			0.25	0.24
			0.44	0.12
			0.23	0.16
			0.21	0.36
			0.38	0.01
			0.22	0.41
			0.33	0.15
			0.3	0.13
			0.45	0.05
			0.27	0.41
			0.35	0.27
			0.14	0.27
			0.41	0.01
			0.28	0.21
			0.26	0.32
			0.39	0.33
			0.34	0.02
			0.39	0.28
			0.16	0.2
			0.19	0.22
			0.36	0.07
			0.35	0.18
			0.15	0.34
			0.24	0.24
			0.33	0.44
			0.37	0.33
			0.29	0.24
			0.31	0.19
			0.31	0.26
			0.35	-0.06
			0.38	0.14
			0.34	0.31
			0.24	0.25
			0.24	0.21
			0.24	0.01
			0.3	0.27
			0.31	0.05
			0.15	0.28
			0.3	0.18
			0.19	0.3
			0.29	0.19
			0.28	0.18
			0.22	0.08
			0.43	0.11
			0.29	0.33
			0.41	0.2
			0.33	0.26
			0.31	0.07
			0.48	0.21
			0.28	0.3
			0.23	0.13
			0.28	0.35
			0.18	0.12
			0.16	0.39
			0.35	0.15
			0.34	0.25
			0.32	0.21
			0.25	0.24
			0.21	0.3
			0.26	0.25
			0.28	0.1
			0.39	0.13
			0.31	0.29
			0.2	0.18
			0.31	0.38
			0.29	0.25
			0.35	0.47
			0.35	0.21
			0.29	0.23
			0.38	0.18
			0.22	0.01
			0.27	0.37
			0.18	-0.01
			0.29	0.35
			0.33	0.21
			0.26	-0.02
			0.33	0.28
			0.3	0.04
			0.18	0.48
			0.2	0.2
			0.26	0.17
			0.3	0.06
			0.15	0.29
			0.25	0.31
			0.3	0.1
			0.27	0.16
			0.3	0.23
			0.32	0.13
			0.43	0.29
			0.45	0.31
			0.44	0.35
			0.18	0.17
			0.32	0.23
			0.36	0.12
			0.28	0.19
			0.2	0.21
			0.26	0.13
			0.39	0.34
			0.23	0.16
			0.26	0.27
			0.33	0.19
			0.23	0.14
			0.31	0.3
			0.17	0.18
			0.24	0.27
			0.26	0.23
			0.32	-0.03
			0.37	0.13
			0.34	0.31
			0.22	0.17
			0.17	-0.01
			0.17	0.17
			0.26	0.18
			0.22	0.3
			0.39	0.26
			0.19	0.23
			0.26	0.14
			0.32	0.31
			0.27	0.14
			0.27	0.18
			0.31	0.31
			0.46	0.09
			0.2	0.32
			0.25	0.4
			0.13	0.26
			0.27	0.15
			0.32	0.08
			0.22	0.21
			0.13	0.01
			0.27	0.27
			0.32	-0.12
			0.16	0.3
			0.32	0.18
			0.22	0.31
			0.32	0.19
			0.27	0.22
			0.32	0.21
			0.3	0.06
			0.35	0.25
			0.25	0.15
			0.26	0.19
			0.32	0.18
			0.48	0.25
			0.25	0.14
			0.27	0.24
			0.33	0.16
			0.31	0.32
			0.32	0.27
			0.26	0.18
			0.26	0.19
			0.22	0.08
			0.31	0.2
			0.37	0.03
			0.2	0.31
			0.24	0.33
			0.09	0.28
			0.37	0.25
			0.23	0.11
			0.24	0.31
			0.18	0.24
			0.3	0.14
			0.25	0.06
			0.32	0.08
			0.34	0.19
			0.29	0.12
			0.29	0.02
			0.38	0.18
			0.3	0.22
			0.1	0.09
			0.23	-0.02
			0.3	0.36
			0.33	0.15
			0.2	0.07
			0.15	0.18
			0.39	0.16
			0.23	0.13
			0.4	0.04
			0.28	0.13
			0.44	0.15
			0.24	0.23
			0.23	0.26
			0.33	0.26
			0.24	0.21
			0.35	0.3
			0.28	0.2
			0.33	0.21
			0.43	0.07
			0.37	0.34
			0.27	0.15
			0.35	0.15
			0.3	0.15
			0.26	0.17
			0.34	0.11
			0.41	0.04
			0.26	0.2
			0.31	0.19
			0.39	0.13
			0.26	0.22
			0.35	0.18
			0.29	0.1
			0.21	0.22
			0.39	0.14
			0.44	0.34
			0.33	0.2
			0.35	0.36
			0.52	0.23
			0.27	0.17
			0.29	0.16
			0.49	0.32
			0.25	0.1
			0.47	0.31
			0.33	0.32
			0.32	0.24
			0.29	0.19
			0.28	0.37
			0.24	0.16
			0.19	0.04
			0.31	0.3
			0.29	0.17
			0.24	0.27
			0.23	0.22
			0.18	-0.02
			0.34	0.26
			0.26	0.08
			0.23	0.14
			0.21	0.25
			0.23	0.16
			0.31	0.14
			0.35	0.23
			0.24	0.29
			0.23	0.12
			0.21	0.29
			0.24	0.1
			0.25	0.14
			0.17	0.18
			0.36	0.17
			0.34	0.02
			0.25	0.06
			0.23	-0.02
			0.34	0.23
			0.28	0.3
			0.23	0.25
			0.28	0.23
			0.35	0.01
			0.27	0.14
			0.28	0.29
			0.3	0.26
			0.37	0.06
			0.36	0.09
			0.23	0.1
			0.18	0.18
			0.33	0.34
			0.26	0.05
			0.34	0.25
			0.22	0.14
			0.34	0.25
			0.29	0.08
			0.39	0.04
			0.22	0.15
			0.37	0.31
			0.23	0.11
			0.33	0.07
			0.39	0.12
			0.36	0.11
			0.29	0.31
			0.18	0.17
			0.44	0.23
			0.28	0.25
			0.46	0.1
			0.41	0.13
			0.47	-0.01
			0.29	0.21
			0.43	0.2
			0.3	0.08
			0.35	0.19
			0.21	0.06
			0.33	0.22
			0.3	0.16
			0.48	0.18
			0.35	0.23
			0.31	0.02
			0.26	0.27
			0.53	0.28
			0.51	0.05
			0.29	0.1
			0.41	0.14
			0.18	0.04
			0.4	0.34
			0.36	0.22
			0.5	0.15
			0.18	0.24
			0.44	0.2
			0.44	0.17
			0.45	0.16
			0.37	0.34
			0.38	0.14
			0.42	0.24
			0.37	0.14
			0.37	0.13
			0.24	0
			0.37	0.11
			0.44	0.15
			0.39	0.33
			0.25	0.24
			0.29	0.03
			0.33	0.14
			0.24	-0.08
			0.21	0.2
			0.3	0.33
			0.41	0.07
			0.15	0.05
			0.38	0.15
			0.18	0.19
			0.27	0.1
			0.41	0.28
			0.26	0.07
			0.35	0.05
			0.28	0.09
			0.17	0.18
			0.33	0.06
			0.27	0.03
			0.29	0.23
			0.36	0.18
			0.39	0.21
			0.37	0.2
			0.19	0.07
			0.25	0.29
			0.37	0.17
			0.42	0.24
			0.34	0.3
			0.23	0.16
			0.19	0.08
			0.43	0.3
			0.33	0.18
			0.36	0.09
			0.32	0.19
			0.32	0.31
			0.33	0.19
			0.24	0.13
			0.16	0.1
			0.21	-0.02
			0.34	0.01
			0.24	0.3
			0.2	0.22
			0.15	0.1
			0.35	0.12
			0.17	0.19
			0.22	0.11
			0.26	0.08
			0.33	0.03
			0.24	0
			0.43	0.18
			0.41	0.08
			0.28	0.1
			0.25	0.12
			0.27	0.06
			0.32	0.15
			0.32	0.21
			0.05	0.31
			0.24	0.32
			0.15	0.15
			0.21	0.2
			0.22	0.18
			0.41	0.12
			0.25	0.17
			0.31	0.29
			0.28	0.16
			0.35	0.09
			0.25	0.07
			0.42	0.17
			0.22	0.27
			0.24	0.19
			0.35	0.12
			0.23	0.25
			0.23	0.29
			0.44	0.08
			0.24	0.35
			0.3	0.06
			0.46	0.12
			0.37	0.24
			0.27	0.02
			0.33	0.23
			0.48	0.22
			0.35	0.17
			0.21	0.17
			0.26	0.27
			0.29	0.27
			0.16	0.23
			0.29	0.07
			0.26	0.24
			0.39	0.16
			0.32	-0.03
			0.25	0.2
			0.39	0.15
			0.49	0.21
			0.47	0.16
			0.42	0.22
			0.45	0.17
			0.27	0.11
			0.41	0.35
			0.31	0.22
			0.26	0.11
			0.21	0.12
			0.35	0.06
			0.31	0.24
			0.2	0.24
			0.4	0.02
			0.34	0.33
			0.37	0.11
			0.42	0.16
			0.4	0.14
			0.37	0.26
			0.33	0.19
			0.34	0.21
			0.28	0.17
			0.21	0.19
			0.46	-0.04
			0.29	0.22
			0.33	0.31
			0.27	0.09
			0.42	0.25
			0.36	0.15
			0.27	0.15
			0.34	0.18
			0.37	0.19
			0.31	0.35
			0.35	0.38
			0.35	0.16
			0.49	0.17
			0.44	0.14
			0.27	0.33
			0.24	0.06
			0.43	0.24
			0.23	0.2
			0.35	0.21
			0.41	0.15
			0.5	0.12
			0.39	0
			0.37	0.2
			0.39	-0.05
			0.32	0.24
			0.3	0.34
			0.3	0.17
			0.4	0.14
			0.28	0.05
			0.25	0.25
			0.2	0.23
			0.34	0.14
			0.4	0.31
			0.33	0.24
			0.32	0.1
			0.26	0.28
			0.34	0.15
			0.2	0.1
			0.21	0.13
			0.15	0.18
			0.34	0.14
			0.26	0.17
			0.28	0.23
			0.25	0.19
			0.39	0.03
			0.33	0
			0.38	0.08
			0.29	0.2
			0.32	0.07
			0.32	0.22
			0.31	0.11
			0.24	0.13
			0.26	0.02
			0.43	0.36
			0.26	-0.04
			0.13	0.14
			0.29	0.31
			0.36	0.26
			0.37	0.25
			0.27	0.33
			0.3	-0.09
			0.32	0.31
			0.27	0.12
			0.37	0.17
			0.42	0.07
			0.44	0.22
			0.22	0.17
			0.32	0.09
			0.24	0.1
			0.28	0.08
			0.26	0.14
			0.28	0.19
			0.18	0.11
			0.33	0.23
			0.27	0.12
			0.25	0.1
			0.15	0.18
			0.15	0.07
			0.31	0.09
			0.36	0.23
			0.22	-0.05
			0.33	0.16
			0.45	0.11
			0.41	0.21
			0.21	0.27
			0.3	0.18
			0.19	0.3
			0.24	0.25
			0.3	0.32
			0.37	0.28
			0.29	0.33
			0.29	0.24
			0.31	0.16
			0.36	0.15
			0.25	0.13
			0.31	0.18
			0.29	0.09
			0.34	0.26
			0.38	0.04
			0.27	0.06
			0.12	0.13
			0.26	0.25
			0.32	-0.03
			0.25	0.21
			0.37	0.17
			0.28	0.14
			0.41	-0.01
			0.34	0.2
			0.35	0.24
			0.41	0.14
			0.41	0.06
			0.26	0.03
			0.25	0.31
			0.43	0.13
			0.42	-0.09
			0.26	0.08
			0.28	0.17
			0.29	0.22
			0.15	0.1
			0.28	0.07
			0.2	0.42
			0.3	0.16
			0.34	0.25
			0.28	0.18
			0.49	0.01
			0.28	0.05
			0.32	0.05
			0.48	-0.13
			0.21	0.2
			0.19	0.01
			0.27	0.24
			0.25	0.05
			0.32	0.29
			0.31	0.08
			0.43	0.15
			0.25	0.11
			0.41	0.14
			0.37	0.02
			0.16	0.16
			0.3	0.25
			0.43	0.24
			0.39	0.15
			0.39	0.28
			0.26	0.23
			0.29	0.26
			0.26	0.29
			0.24	-0.01
			0.28	0.06
			0.21	0.11
			0.23	0.06
			0.18	0.17
			0.33	0.2
			0.46	-0.02
			0.41	0.19
			0.34	0.12
			0.3	0.32
			0.25	0.26
			0.23	0.19
			0.21	0.22
			0.38	0.33
			0.08	0.21
			0.3	0.2
			0.28	0.09
			0.28	0.23
			0.35	0.06
			0.3	0.27
			0.27	0.42
			0.2	0.04
			0.29	0.28
			0.26	0.31
			0.18	0.07
			0.35	0.44
			0.31	-0.05
			0.18	0.15
			0.35	0.2
			0.36	0.14
			0.23	0.19
			0.31	0.04
			0.31	0.14
			0.18	0.2
			0.46	0.04
			0.43	0.31
			0.33	0.21
			0.34	0.2
			0.24	0.31
			0.38	0.15
			0.38	0.3
			0.27	0.35
			0.34	0.13
			0.22	0.2
			0.18	0.12
			0.37	0.1
			0.38	0.14
			0.26	0.16
			0.15	0.04
			0.27	0.15
			0.26	0.34
			0.44	0.09
			0.57	0.14
			0.34	0.17
			0.32	0.04
			0.34	0.26
			0.26	0.12
			0.18	0.23
			0.23	0.1
			0.27	0.06
			0.27	0.36
			0.17	0.18
			0.37	0.3
			0.28	0.16
			0.36	0.44
			0.38	0.14
			0.36	0.04
			0.24	0.2
			0.45	0.25
			0.29	0.25
			0.2	0.35
			0.37	0.14
			0.41	0.05
			0.21	0.19
			0.33	0.15
			0.19	0.33
			0.32	0.24
			0.28	0.37
			0.3	0.15
			0.34	0.19
			0.17	0.29
			0.26	0.02
			0.39	0.1
			0.21	0.13
			0.2	0.26
			0.38	0.14
			0.24	0.18
			0.23	0.2
			0.23	0.21
			0.42	0.21
			0.23	0.24
			0.33	0.06
			0.29	0.3
			0.25	0.12
			0.32	0.06
			0.3	0.21
			0.25	0.08
			0.31	0.26
[truncated: 359,426+ more rows]

## Sheet: Fig.4H
Figure 4H
The accessibility of (AAC)6 motif measured based on the fraction of immobilized Cy5-labeled mRNAs in the field of view that hybridize with a Cy3-TTG ASO probe.
			% colocalized
			Rep1	Rep2	Avg	SEM
		mRNA	71.9603	66.5914	69.2759	2.68444
		mRNA+WT Hfq	5.17241	2.86624	4.01933	1.15309
		mRNA+Y25D Hfq	69.186	64.986	67.086	2.10003
		mRNA+sRNA-WT Hfq	2.66272	3.07692	2.86982	0.207101

## Sheet: Fig.5C-G
Figure 5C-G
The distribution of FRET values for sRNA binding events to tandem mRNAs. The binding events were categorized based on ebFRET assignments, indicating events with a constant high FRET state, constant low FRET state, or dynamic FRET with more than one transition between low and high FRET states.
			FRET efficiency
			N=13, high FRET	N=13, low FRET	N=13, dynamic	N=35, high FRET	N=35, low FRET	N=35, dynamic
			1	0.34818	0.330151	0.830538	0.098442	0.763877
			0.63338	0.295098	0.236108	0.767097	0.160459	0.719888
			0.821322	0.322483	0.352451	0.743647	0.155246	0.675397
			0.928212	0.412707	0.35031	0.795228	0.128458	0.794316
			0.873897	0.179233	0.378172	0.794221	0.127814	0.79821
			0.888018	0.420247	0.086453	0.801193	0.126957	0.61282
			1.02475	0.259998	0.263933	0.739975	0.152542	0.635369
			1.06966	0.306542	0.346405	0.80858	0.16096	0.66592
			0.79716	0.240202	0.426699	0.749238	0.177135	0.846861
			0.86541	0.474506	0.41349	0.810486	0.129425	0.72337
			0.961435	0.423364	0.336836	0.774902	0.073603	0.661953
			0.861304	0.30216	0.179667	0.761516	0.182271	0.734492
			0.930918	0.29417	0.366045	0.809591	0.12437	0.790063
			1.04179	0.320645	0.425957	0.751081	0.182773	0.631026
			1.00826	0.414886	0.264956	0.75526	0.133898	0.763386
			1.00763	0.278478	0.325384	0.712376	0.114676	0.615627
			1.02819	0.390298	0.400201	0.801526	0.259105	0.781763
			0.982587	0.458484	0.125197	0.787118	0.285241	0.640288
			1.14384	0.348646	0.049152	0.798223	0.217559	0.750941
			1.02792	0.441384	0.144068	0.800316	0.111858	0.815423
			0.819842	0.358576	0.123212	0.85529	0.1846	0.733717
			0.982226	0.400708	0.090376	0.812541	0.183183	0.800833
			0.925142	0.374394	0.126341	0.787586	0.167685	0.798645
			1.00704	0.474506	0.392713	0.798147	0.143087	0.748111
			0.922113	0.360196	0.261764	0.79195	0.181306	0.789141
			1.00775	0.348013	0.341522	0.806483	0.128881	0.090489
			0.882919	0.507768	0.098683	0.748969	0.210653	0.097
			0.928212	0.266607	0.007918	0.838813	0.169391	0.01884
			0.703044	0.377885	0.037254	0.753861	0.169077	0.060763
			0.899295	0.303065	0.103759	0.782624	0.135295	0.148461
			0.868363	0.292722	0.104853	0.744935	0.089837	0.052573
			0.841109	0.362869	0.365415	0.838285	0.178261	0.583665
			1.20998	0.22271	0.411278	0.802807	0.110672	0.688416
			0.980171	0.406349	0.40302	0.877612	0.170783	0.775599
			1	0.37986	0.207325	0.783699	0.160868	0.794971
			0.757134	0.362869	0.435213	0.879195	0.136657	0.728261
			1.03218	0.29502	0.109858	0.815433	0.183192	0.722836
			1.14603	0.287103	-0.0113	0.757759	0.166203	0.906272
			0.978228	0.339417	0.216527	0.875181	0.19649	0.775648
			0.949824	0.367862	0.161888	0.7562	0.213162	0.825226
			0.959344	0.255838	0.159392	0.704258	0.208443	0.777848
			1.03627	0.321554	-0.07009	0.804793	0.11827	0.669448
			1.20341	0.447077	0.02128	0.782451	0.180397	0.801041
			1.17491	0.309224	0.071546	0.802644	0.155728	0.799648
			1.0993	0.364546	0.142561	0.82297	0.193956	0.768588
			0.819168	0.360608	-0.0602	0.771004	0.119684	0.675014
			0.965434	0.223294	0.171136	0.784905	0.201648	0.838499
			0.885691	0.33747	0.046953	0.857535	0.163782	0.78815
			1.0374	0.299389	0.220334	0.749572	0.158552	0.725598
			1.10892	0.307695	0.20563	0.740837	0.112469	0.811951
			0.850729	0.278879	0.306151	0.756304	0.186104	0.776872
			1.09314	0.398971	0.314614	0.569394	0.176018	0.752805
			0.919549	0.331075	0.230366	0.827089	0.244736	0.307463
			1.11669	0.294028	0.310455	0.780199	0.191325	0.658703
			0.866692	0.327395	0.357202	0.786172	0.112884	0.792015
			0.906961	0.331423	0.335365	0.810682	0.217421	0.789907
			1.11572	0.372144	0.271797	0.722433	0.172033	0.878726
			0.936224	0.491022	0.093806	0.800277	0.151503	0.140121
			0.863574	0.386716	0.041418	0.826728	0.234389	0.817774
			0.917711	0.390043	0.159664	0.811138	0.089626	0.765752
			0.898155	0.314614	0.058219	0.828342	0.170944	0.768363
			0.823535	0.286328	0.21459	0.776509	0.143992	0.759868
			0.934768	0.377435	0.286525	0.797655	0.15032	0.84051
			0.896694	0.323767	0.297424	0.798602	0.138324	0.800833
			1.10271	0.319015	0.287431	0.763653	0.153016	0.750831
			1.2591	0.435468	0.334349	0.769711	0.132942	0.711337
			0.958558	0.357507	0.31106	0.742183	0.208443	0.79207
			0.832931	0.343652	0.205611	0.802389	0.151736	0.709107
			1.13387	0.362179	0.172258	0.739394	0.128371	0.723695
			1.26903	0.299138	0.115044	0.777407	0.223898	0.74282
			1.14144	0.362179	0.273141	0.744923	0.130161	0.772696
			0.794848	0.23179	0.413665	0.809726	0.132766	0.778434
			0.843543	0.203265	0.306254	0.841342	0.168068	0.777249
			1.03118	0.375129	0.307246	0.851121	0.100572	0.053266
			1	0.336396	0.283214	0.802572	0.175371	0.039945
			0.99047	0.296956	0.420351	0.767097	0.146711	0.061781
			1.24272	0.279712	0.368166	0.780956	0.165762	0.150283
			1.13619	0.392649	0.370092	0.727575	0.123746	0.051005
			0.9307	0.323928	0.37921	0.871254	0.158689	0.037122
			0.886963	0.329033	0.31088	0.833022	0.145159	0.208443
			1.01902	0.420862	0.352021	0.839713	0.226197	0.74664
			0.90661	0.270268	0.354944	0.854534	0.183864	0.765769
			0.88675	0.301926	0.409927	0.828996	0.176154	0.670214
			1.10055	0.246869	0.37018	0.711877	0.179406	0.805263
			0.948267	0.242501	0.169416	0.760766	0.180866	0.768079
			1.02581	0.276718	0.313468	0.784208	0.179011	0.749791
			0.945741	0.356304	0.386308	0.846861	0.151611	0.658703
			1.0407	0.36606	0.166556	0.769355	0.169047	0.79821
			0.933021	0.284214	0.256154	0.780522	0.23323	0.768672
			0.903195	0.260727	0.221357	0.788677	0.13097	0.6997
			1	0.318312	0.302253	0.745547	0.161636	0.72337
			0.804504	0.223898	0.394225	0.807074	0.152099	0.786325
			0.891068	0.369768	0.30386	0.761458	0.201111	0.720028
			0.878493	0.417583	0.328645	0.803877	0.113192	0.866341
			1.03949	0.375941	0.207466	0.757469	0.097938	0.796281
			0.953981	0.314363	0.431357	0.762217	0.115044	0.750011
			0.862322	0.392787	0.354213	0.811667	0.168556	0.87753
			0.984832	0.39995	0.345422	0.798815	0.113219	0.702415
			0.968183	0.333968	0.32303	0.781055	0.141083	0.79886
			0.925934	0.383164	0.376587	0.804706	0.12408	0.796299
			0.912511	0.355204	0.35723	0.776667	0.123661	0.72525
			1.11446	0.405372	0.115044	0.838188	0.13139	0.75633
			1.05908	0.407146	0.042265	0.877572	0.166132	0.754033
			0.962867	0.35102	0.113023	0.803455	0.210304	0.815183
			1	0.397197	0.059002	0.745547	0.174245	0.839369
			1.04213	0.358733	0.136494	0.819071	0.186821	0.768884
			0.878983	0.330533	0.401238	0.7678	0.193239	0.757417
			1.00952	0.495503	0.360426	0.737188	0.215935	0.749411
			0.786867	0.365023	0.22796	0.743424	0.180796	0.869938
			0.852144	0.371218	0.289904	0.809458	0.119567	0.677826
			0.878607	0.367363	0.350676	0.805495	0.138502	0.788778
			1.13713	0.37939	0.259661	0.736043	0.143496	0.794104
			0.816962	0.393248	0.323385	0.803097	0.143905	0.770428
			0.840945	0.307616	0.402695	0.770753	0.151453	0.76647
			0.980927	0.353317	0.418427	0.769323	0.180938	0.662813
			0.962307	0.280924	0.210952	0.775867	0.207206	0.87537
			0.9694	0.320392	0.352727	0.72867	0.138647	0.784826
			0.944228	0.291962	0.448492	0.800099	0.231877	0.772917
			1.02879	0.352912	0.272813	0.744911	0.153579	0.694275
			0.911455	0.308809	0.332313	0.79438	0.113388	0.695122
			1.0074	0.313787	0.323156	0.768831	0.101362	0.793745
			1.01218	0.365544	0.217171	0.680349	0.116686	0.743876
			0.736292	0.365908	0.283585	0.760247	0.154601	0.770738
			0.950812	0.324655	0.233716	0.711459	0.168855	0.760992
			1.05999	0.315409	0.080593	0.749791	0.160868	0.737051
			0.970087	0.407886	0.412259	0.835048	0.161475	0.808864
			1	0.355126	0.271797	0.786199	0.131162	0.784441
			0.971095	0.430256	0.350099	0.805847	0.185043	0.827397
			0.878983	0.415123	0.376525	0.773966	0.243923	0.776072
			0.928941	0.249284	0.369582	0.853186	0.189595	0.778511
			0.907203	0.403546	0.303376	0.808201	0.151699	0.767012
			0.949824	0.320051	0.244589	0.769718	0.210636	0.773384
			0.868023	0.388709	0.446861	0.758001	0.141083	0.728261
			0.930355	0.23144	0.371723	0.785561	0.171619	0.697257
			0.875326	0.291005	0.206103	0.74953	0.158164	0.784405
			0.953553	0.386503	0.287931	0.772555	0.242268	0.796281
			1.00833	0.421965	0.272433	0.803877	0.131898	0.75749
			1.06223	0.350603	0.378234	0.786737	0.162375	0.450214
			0.769679	0.300699	0.391833	0.81171	0.19002	0.785104
			0.989576	0.343793	0.33892	0.771469	0.203682	0.760036
			0.828856	0.391496	0.2614	0.76371	0.161677	0.720112
			0.92989	0.286014	0.377693	0.748302	0.109583	0.757869
			0.868806	0.356627	0.309639	0.759228	0.104079	0.899295
			0.768672	0.38569	0.407048	0.750044	0.17717	0.52628
			0.991223	0.378172	0.264911	0.727025	0.262085	0.624617
			0.991662	0.434229	0.377693	0.806272	0.180839	0.078662
			0.889146	0.373695	0.432892	0.762872	0.134689	0.838375
			0.943171	0.341994	0.333199	0.778534	0.162511	0.802872
			0.82915	0.370122	0.289406	0.826194	0.218846	0.750584
			0.80858	0.313103	0.023321	0.773643	0.167121	0.752805
			0.921796	0.298385	0.200417	0.773998	0.093533	0.735344
			0.904631	0.359623	0.386704	0.742365	0.111717	0.687639
			0.846584	0.323305	0.388393	0.798237	0.128216	0.772917
			1.02194	0.385834	0.277741	0.826412	0.186457	0.736698
			0.847598	0.422408	0.417887	0.799624	0.11922	0.79716
			0.947726	0.346405	0.384405	0.770567	0.157948	0.776046
			0.95065	0.461368	0.392239	0.783433	0.138203	0.749791
			1.05033	0.378882	0.310473	0.801571	0.129606	0.850156
			0.920614	0.331075	0.382344	0.771926	0.098223	0.772363
			0.851622	0.459767	0.363473	0.788584	0.133186	0.740837
			1.01388	0.282787	0.388972	0.749411	0.221875	0.702804
			0.892819	0.327134	0.481865	0.714797	0.180866	0.726788
			0.873897	0.26716	0.323478	0.761445	0.171136	0.754791
			0.852869	0.37773	0.360748	0.709965	0.110413	0.666379
			1.06636	0.399378	0.363733	0.778062	0.205266	0.729991
			1.05136	0.344088	0.169787	0.761414	0.103211	0.800676
			0.809251	0.430958	0.104235	0.814107	0.186596	0.747524
			1.0366	0.32944	0.012413	0.772721	0.151611	0.660007
			0.894836	0.402924	0.260839	0.816464	0.142235	0.438438
			0.974091	0.28074	0.350342	0.71741	0.120275	0.792587
			0.930039	0.30211	0.338999	0.795039	0.098022	0.675447
			1.22497	0.356332	0.27644	0.79716	0.219674	0.764023
			0.953491	0.334967	0.300699	0.777988	0.176316	0.819789
			1.02038	0.262556	0.270987	0.717943	0.218656	0.728563
			0.850628	0.305975	0.255583	0.755079	0.162786	0.802552
			0.901499	0.25572	0.362115	0.769488	0.134253	0.707121
			0.865941	0.484057	-0.00436	0.784946	0.220344	0.637364
			0.882886	0.362547	0.059149	0.8002	0.175792	0.772289
			0.980866	0.291425	0.128652	0.789572	0.133296	0.716474
			1.02219	0.368815	0.294028	0.800277	0.176621	0.805909
			0.862693	0.310455	0.399435	0.83632	0.164476	0.798091
			0.912511	0.396108	0.305117	0.769053	0.184866	0.85818
			0.92266	0.378023	0.333968	0.796221	0.141289	0.708455
			0.873054	0.390815	0.463946	0.791522	0.125544	0.821569
			1.09842	0.305117	0.237369	0.773243	0.13259	0.787686
			0.947726	0.326197	0.246833	0.767217	0.175885	0.776336
			1.10113	0.339934	0.257671	0.755459	0.202083	0.670606
			0.99275	0.448371	0.306238	0.82059	0.326697	0.767822
			0.990985	0.400185	0.28115	0.791351	0.208443	0.774746
			1.06452	0.377073	0.432892	0.833803	0.170718	0.39044
			0.981457	0.272433	0.388427	0.774032	0.158924	0.759983
			0.933021	0.201964	0.433984	0.806081	0.158689	0.76924
			1.00934	0.369154	0.385441	0.761716	0.163505	0.764196
			0.939136	0.301977	0.110078	0.812145	0.228974	0.776737
			0.822643	0.300699	0.069402	0.774529	0.2	0.690934
			0.911014	0.328411	0.100572	0.766355	0.200509	0.728759
			0.84384	0.398044	0.192316	0.794453	0.197464	0.920614
			0.940431	0.292413	0.242564	0.773102	0.145768	0.772289
			0.982587	0.329224	0.375178	0.737104	0.204983	0.801713
			1.10341	0.368312	0.297941	0.827457	0.172307	0.711087
			0.877463	0.344023	0.118229	0.85936	0.214267	0.608986
			0.926632	0.37084	0.071701	0.818587	0.21153	0.793203
			1.08035	0.341473	0.173554	0.818622	0.202938	0.750507
			1	0.424699	0.093297	0.852784	0.119572	0.747652
			0.953553	0.331669	0.126638	0.741726	0.167581	0.676375
			0.99082	0.337696	0.070927	0.777372	0.13882	0.626514
			0.951838	0.226985	0.203641	0.778761	0.166717	0.750507
			0.901582	0.374405	0.411332	0.856512	0.168068	0.738703
			0.94595	0.341099	0.188237	0.728554	0.149771	0.769855
			0.922113	0.213736	-0.02019	0.763386	0.117454	0.821946
			0.743508	0.401543	0.192045	0.758018	0.144749	0.774266
			0.956766	0.402742	0.312715	0.757072	0.162974	0.761861
			0.908509	0.294028	0.298195	0.568934	0.172227	0.632182
			0.954051	0.349064	0.354213	0.880163	0.163617	0.761716
			0.981107	0.314271	0.307389	0.874556	0.172538	0.819531
			0.836868	0.381149	0.379897	0.849423	0.205192	0.780132
			0.922058	0.309427	0.373695	0.840177	0.153409	0.788584
			0.817133	0.352179	0.242487	0.90664	0.14514	0.812236
			1.00952	0.341212	0.290361	0.831366	0.195827	0.766403
			1.01218	0.352121	0.278302	0.82915	0.131442	0.863793
			0.86541	0.352491	0.321048	0.844479	0.20958	0.783592
			0.945741	0.225949	0.342499	0.795116	0.10176	0.80335
			1.04154	0.303264	0.436986	0.830828	0.205087	0.671323
			0.991448	0.272433	0.366975	0.852587	0.269293	0.860469
			1.06355	0.409335	0.303406	0.80315	0.117074	0.761008
			0.972168	0.36766	0.303376	0.891858	0.134953	0.717495
			0.859954	0.327526	0.228909	0.928658	0.146003	0.736679
			1.03271	0.399706	0.410082	0.835476	0.143207	0.749355
			0.844479	0.344946	0.333542	0.85745	0.16891	0.664226
			0.726338	0.391833	0.353791	0.886575	0.158774	0.667305
			0.935191	0.360426	0.327676	0.84361	0.159584	0.785827
			0.866104	0.339012	0.400409	0.862207	0.174281	0.719888
			0.848408	0.331943	0.481865	0.895709	0.184745	0.815838
			0.845976	0.343724	0.431749	0.836061	0.07831	0.827735
			0.961435	0.364546	0.257671	0.797722	0.128146	0.741229
			1.05999	0.390298	0.302215	0.754651	0.162865	0.801041
			0.857859	0.361579	0.274941	0.752543	0.087118	0.800833
			0.972424	0.295401	0.29088	0.589958	0.142986	0.682333
			1.17776	0.361579	0.21772	0.701479	0.124967	0.507389
			0.677072	0.37523	-0.00862	0.759228	0.239451	0.773745
			0.866229	0.307176	0.130979	0.72707	0.150298	0.778769
			0.912934	0.348065	0.24994	0.641328	0.1563	0.748546
			0.986194	0.331669	0.294898	0.726833	0.219664	0.8604
			0.847956	0.285166	0.374429	0.678644	0.185941	0.755544
			0.967138	0.348386	0.318631	0.629744	0.130222	0.736851
			0.918456	0.376775	0.006152	0.711688	0.25505	0.332313
			1.03151	0.39214	0.124856	0.818148	0.128972	0.793518
			0.898365	0.331201	0.412108	0.859353	0.156266	0.807936
			0.989122	0.360811	0.300699	0.876915	0.193882	0.6943
			0.927343	0.36226	0.347918	0.780374	0.177729	0.884597
			0.800399	0.383594	0.420725	0.866562	0.185924	0.831366
			1.12223	0.346405	0.310539	0.856685	0.074689	0.808272
			0.849925	0.376021	0.296332	0.847259	0.15199	0.787803
			1.02295	0.432136	0.461025	0.821004	0.121135	0.804903
			0.915083	0.269481	0.376465	0.890224	0.202872	0.756241
			0.771926	0.375203	0.424203	0.854845	0.180666	0.725851
			0.750089	0.412818	0.296577	0.76834	0.139923	0.702254
			0.964826	0.380622	0.396407	0.839867	0.143988	0.768852
			1.01884	0.297031	0.340572	0.786806	0.198756	0.8557
			0.831366	0.308499	0.429899	0.743295	0.193773	0.810496
			0.785395	0.398044	0.408025	0.84677	0.142085	0.28012
			0.908509	0.330124	0.510343	0.717066	0.178619	0.190647
			0.828473	0.23059	0.357981	0.793099	0.062971	0.0026
			1.0111	0.331201	0.223575	0.813383	0.101139	-0.03279
			0.853049	0.370709	0.097123	0.708824	0.153481	0.172258
			1.06061	0.386503	0.107903	0.821506	0.10235	0.80849
			0.831366	0.370855	0.440448	0.768128	0.177135	0.39577
			0.803793	0.308756	0.341994	0.818477	0.143812	0.640668
			0.988755	0.294028	0.289163	0.790521	0.155268	0.771926
			0.941509	0.383903	0.353145	0.802572	0.194937	0.843372
			0.952674	0.29806	0.358974	0.83492	0.141289	0.822205
			0.745547	0.366828	0.312781	0.863504	0.2121	0.828473
			0.984109	0.285217	0.340364	0.786172	0.146812	0.772432
			0.951223	0.377452	0.41018	0.846949	0.137891	0.780862
			0.928851	0.318017	0.341624	0.796515	0.14514	0.686982
			0.875467	0.289625	0.251487	0.785049	0.233527	0.7997
			0.817518	0.398798	0.284609	0.858614	0.156741	0.770115
			0.811499	0.395455	0.27489	0.83492	0.226534	0.799506
			0.917333	0.403107	0.293133	0.771229	0.104398	0.793841
			1.04838	0.352021	0.242564	0.80262	0.182536	0.695533
			1.12141	0.356913	0.363783	0.84595	0.183664	0.72037
			0.991448	0.303436	0.197967	0.850414	0.158229	0.747465
			0.8557	0.249804	0.275516	0.830286	0.175824	0.71692
			0.815098	0.381374	0.407356	0.811439	0.218238	0.735741
			0.939399	0.279993	0.252285	0.765442	0.221467	0.708455
			0.906167	0.33225	0.334366	0.783433	0.171619	0.648951
			0.841396	0.381914	0.104677	0.85664	0.210591	0.818024
			0.900133	0.369871	0.226662	0.807379	0.412508	0.843182
			0.92266	0.300699	0.184245	0.790261	0.290361	0.722332
			1.05999	0.365586	0.291638	0.808184	0.242985	0.805727
			0.745547	0.438326	0.406915	0.861238	0.402482	0.752839
			0.873897	0.319015	0.261922	0.800698	0.271063	0.763953
			1.01611	0.363057	0.175548	0.766391	0.414089	0.798793
			0.709819	0.440448	0.363156	0.850826	0.255838	0.712053
			1	0.246994	0.491279	0.796494	0.502789	0.735949
			0.924333	0.371887	0.357602	0.679581	0.259445	0.869405
			0.977743	0.368722	0.37285	0.816802	0.335005	0.732926
			0.920009	0.326506	0.252044	0.853587	0.477352	0.487287
			0.890839	0.420643	0.185315	0.793841	0.371146	0.127371
			1	0.381762	0.166271	0.787986	0.452627	0.042305
			0.953875	0.314106	0.38622	0.825159	0.489021	0.027512
			0.9544	0.365908	0.362115	0.801957	0.381253	0.104193
			1.50761	0.425438	0.32121	0.765218	0.351999	0.038758
			1.08551	0.297877	0.203801	0.803586	0.293504	0.066903
			0.909543	0.238745	0.24662	0.761198	0.163286	0.106496
			0.815838	0.373695	0.053912	0.84917	0.18899	-0.00119
			0.898155	0.37076	0.010066	0.799101	0.128574	0.09815
			0.73785	0.326851	-0.10775	0.83735	0.153151	0.112415
			1.08873	0.300699	0.046754	0.812923	0.138699	0.013497
			1.08718	0.236763	0.154249	0.829741	0.127564	0.0209
			0.929229	0.250143	0.028347	0.814772	0.171103	0.109229
			1	0.313336	0.075752	0.793945	0.099587	0.006296
			0.82586	0.331201	0.165673	0.830525	0.164806	0.080381
			0.791883	0.278186	0.238373	0.833525	0.176694	0.765737
			0.650476	0.251417	0.297811	0.8278	0.110957	0.647542
			0.831366	0.187234	0.325639	0.810468	0.082454	0.733113
			0.933906	0.273683	0.304685	0.848734	0.208443	0.671878
			0.810006	0.216011	0.201648	0.840501	0.112079	0.736401
			0.974639	0.1547	0.277108	0.774992	0.157948	0.736089
			0.913768	0.22259	0.278127	0.82957	0.255908	0.856847
			0.989354	0.262849	0.421965	0.814619	0.126476	0.829091
			1.08873	0.190971	0.347465	0.87327	0.122937	0.72735
			1.01041	0.31191	0.347707	0.760221	0.193577	0.758768
			0.851096	0.292939	0.399574	0.795407	0.132477	0.791232
			0.888018	0.251164	0.305975	0.718608	0.177807	0.772289
			1	0.202516	0.294684	0.86584	0.066241	0.723081
			0.86541	0.237309	0.305722	0.7921	0.179789	0.762672
			0.878983	0.278572	0.275223	0.798959	0.103713	0.793945
			0.89699	0.233003	0.320622	0.850523	0.151929	0.768033
			0.947862	0.258386	0.146929	0.803426	0.159372	0.788927
			0.930216	0.251707	0.176937	0.780948	0.080158	0.785369
			1.01958	0.323445	0.037883	0.835333	0.136022	0.771036
			1.28011	0.307847	0.095742	0.84361	0.177438	0.659852
			0.985902	0.336812	0.268556	0.748086	0.223085	0.82586
			1	0.246247	0.319728	0.817542	0.112288	0.774746
			1.20053	0.316196	0.414444	0.736244	0.095865	0.718027
			0.719602	0.255612	0.392219	0.801513	0.105763	0.760766
			1.03989	0.352229	0.214539	0.850299	0.09578	0.799132
			0.988363	0.320404	0.069646	0.785722	0.153932	0.71465
			1.03563	0.242093	0.206021	0.763922	0.19782	0.79886
			0.852663	0.232831	0.269114	0.905088	0.14828	0.672809
			0.978692	0.259706	0.275536	0.829709	0.174071	0.811794
			0.726833	0.354919	0.267557	0.859544	0.179244	0.838717
			0.815838	0.277927	0.473058	0.884882	0.183649	0.827302
			0.939136	0.306913	0.408656	0.745547	0.054365	0.837842
			1.33956	0.227163	0.414756	0.850765	0.177851	0.697275
			0.936427	0.289509	0.323876	0.839781	0.1893	0.776072
			1	0.300699	0.302196	0.852725	0.088146	0.692135
			0.945102	0.293776	0.364795	0.835712	0.19116	0.742701
			0.918456	0.313456	0.40621	0.830243	0.108446	0.778575
			0.756241	0.278145	0.210707	0.79886	0.16202	0.771036
			0.860724	0.288165	0.175394	0.926947	0.119116	0.713672
			0.946227	0.242511	0.404298	0.827126	0.109514	0.75819
			0.839117	0.250624	0.280924	0.804318	0.114476	0.856276
			0.888018	0.289688	0.326303	0.812506	0.121028	0.780563
			0.950812	0.296383	0.342607	0.816514	0.118879	0.764233
			1.01884	0.307246	0.429591	0.881566	0.159416	0.659951
			0.939868	0.317571	0.290664	0.771249	0.088146	0.70403
			0.972168	0.230905	0.351952	0.806366	0.059937	0.697428
			0.832453	0.285738	0.259324	0.900547	0.126888	0.676222
			0.970814	0.258072	0.27489	0.791807	0.083822	0.842278
			0.893248	0.215833	0.090855	0.710722	0.166433	0.814414
			0.921796	0.258666	0.047737	0.795779	0.054438	0.723847
			0.893955	0.220267	0.121876	0.823792	0.254587	0.79886
			0.883676	0.162974	0.038321	0.798266	0.127421	0.730434
			0.809371	0.36324	0.144054	0.789833	0.053251	0.856246
			0.897417	0.252285	0.00305	0.811423	0.135091	0.773785
			0.8248	0.306729	0.098422	0.869366	0.08662	0.778944
			0.934278	0.250099	0.110583	0.784792	0.14109	0.774266
			0.939399	0.213696	0.071313	0.871534	0.049003	0.80173
			0.784468	0.233716	0.103665	0.784924	0.062546	0.741737
			0.933021	0.214295	0.333561	0.809617	0.148649	0.745547
			1.02772	0.234048	0.403579	0.844747	0.083862	0.82764
			1	0.2181	0.303264	0.787943	0.074074	0.798826
			0.891337	0.264632	0.259124	0.813624	0.120033	0.817606
			0.901283	0.257426	0.333968	0.721415	0.113748	0.725435
			0.741562	0.21671	0.297379	0.815338	-0.00867	0.806774
			0.808795	0.240101	0.302294	0.827126	0.103914	0.606225
			0.951291	0.275248	0.321334	0.833373	0.026749	0.679031
			0.774266	0.156776	0.257177	0.862806	0.014958	0.739939
			0.7523	0.248641	0.227757	0.845338	-0.00843	0.777582
			0.987644	0.29069	0.390715	0.827487	0.15367	0.777062
			1.02465	0.182189	0.340659	0.840341	0.074882	0.713803
			0.926226	0.261264	0.343321	0.817367	0.160585	0.769053
			0.978069	0.342595	0.347875	0.928878	0.069751	0.748163
			1.03118	0.231177	0.149488	0.867438	0.071641	0.178804
			0.992304	0.298548	0.372672	0.784581	-0.01824	0.109094
			0.81887	0.215093	0.216664	0.753287	0.102788	-0.0449
			0.801513	0.235769	0.195549	0.819063	0.039488	0.037883
			0.900957	0.224249	0.336396	0.841109	0.116768	0.100572
			0.946467	0.211503	0.285344	0.803793	0.085563	-0.00274
			0.728261	0.249892	0.399435	0.814772	0.044309	0.818832
			0.985493	0.223481	0.154282	0.841504	0.151005	0.734949
			0.74953	0.252285	0.196787	0.840521	0.153932	0.818122
			0.912511	0.244602	0.359772	0.804592	0.198562	0.680511
			0.891068	0.233404	0.243596	0.816758	0.065553	0.849788
			0.944228	0.355461	0.32073	0.867198	0.168331	0.781571
			0.776209	0.241657	0.244589	0.810006	0.139997	0.830795
			0.92266	0.258423	0.305226	0.734146	0.233172	0.79788
			1.03218	0.346859	0.246108	0.78847	0.104193	0.840735
			1.01832	0.285758	-0.0355	0.824971	0.038236	0.730176
			0.890597	0.138502	0.067909	0.772842	0.07069	0.793673
			0.949824	0.214183	0.136868	0.801631	0.018788	0.817013
			0.909429	0.274625	0.294898	0.887229	0.196799	0.7714
			0.881843	0.216564	0.454004	0.824427	0.11341	0.69203
			0.978228	0.226985	0.156857	0.753222	0.064543	0.784826
			0.869792	0.247721	0.053912	0.870634	0.109858	0.799197
			0.426515	0.168312	0.281113	0.76781	-0.00818	0.739093
			0.698913	0.263271	0.398273	0.807089	0.147947	0.757457
			0.870394	0.222895	0.339207	0.835676	0.083424	0.696497
			0.923319	0.267697	0.348386	0.854465	0.079498	0.846861
			1.04373	0.209237	0.246869	0.862806	0.02495	0.820633
			1.04792	0.323587	0.317406	0.869607	0.005314	0.756998
			0.910006	0.294829	0.468085	0.863488	0.136133	0.82957
			0.807664	0.296192	0.330702	0.777942	0.056155	0.754472
			0.831366	0.231341	0.158552	0.790279	0.014171	0.788112
			0.989993	0.318678	0.357265	0.798545	0.095841	0.770444
			0.923506	0.28223	0.300699	0.824645	0.045277	0.744498
			0.862693	0.305117	0.382292	0.835816	0.068296	0.747494
			0.937875	0.215921	0.216877	0.823944	0.04511	0.767839
			0.92609	0.31196	0.457673	0.769599	0.010486	0.782754
			0.939136	0.240101	0.291525	0.838935	0.100572	0.657459
			0.878983	0.187896	0.371959	0.741156	-0.03271	0.848633
			0.92035	0.210707	0.288714	0.902791	0.081861	0.682763
			0.845281	0.206599	0.238103	0.811439	0.151945	0.912892
			0.877158	0.220977	0.176971	0.730382	0.060987	0.881115
			0.713314	0.244822	-0.02443	0.838706	0.115044	0.763763
			0.94553	0.279227	0.354299	0.850729	0.026195	0.779931
			0.877751	0.34818	0.347072	0.88251	0.135091	0.759504
			0.792961	0.209316	0.325111	0.775791	0.108005	0.843543
			0.934003	0.338779	0.33747	0.870535	0.013777	0.744605
			1.03937	0.232152	0.362533	0.808934	0.034599	0.781843
			1.01086	0.296858	0.32656	0.794674	-0.00334	0.822523
			0.835074	0.318144	0.296917	0.776046	0.110957	0.747358
			0.823426	0.236077	0.401981	0.823792	0.153746	0.804305
			1.11593	0.252557	0.362433	0.82409	0.138908	0.841744
			0.854197	0.209387	0.402358	0.8557	0.111273	0.71024
			0.723429	0.232427	0.234844	0.823138	0.080198	0.781732
			0.980365	0.22489	0.340785	0.759165	0.043125	0.792393
			0.837329	0.150829	0.332328	0.730807	0.044232	0.777168
			0.86541	0.192555	0.361291	0.836592	0.106149	0.646061
			0.883353	0.25638	0.299331	0.770567	0.0026	0.778087
			0.792483	0.303042	0.218382	0.796042	0.047339	0.810006
			0.911216	0.291717	0.328503	0.803426	0.068849	0.597994
			0.943439	0.252044	0.326018	0.806806	0.1184	0.649962
			0.935382	0.250016	0.383424	0.85745	0.057524	0.819982
			1.02914	0.176578	0.477235	0.826032	0.086513	0.740904
			0.788584	0.233078	0.295223	0.839271	0.11735	0.758393
			0.919907	0.173887	0.385106	0.80254	0.114444	0.728563
			0.911455	0.249255	0.311434	0.766642	0.053194	0.772696
			0.805909	0.243402	0.350546	0.756606	0.033871	0.786557
			0.742349	0.146306	0.303781	0.767462	-0.01252	0.850169
			0.7413	0.299666	0.386825	0.825693	0.092326	0.790356
			1.03694	0.288859	0.309324	0.808641	-0.00395	0.900409
			0.907741	0.295532	0.281587	0.761585	0.173322	0.727732
			0.92199	0.234222	0.112723	0.864219	0.10032	0.816272
			0.870261	0.260944	0.056991	0.787856	0.081881	0.75017
			0.92989	0.266344	0.258905	0.869622	0.113824	0.760303
			0.936224	0.314792	0.410878	0.83296	0.180469	0.792735
			0.763127	0.294912	0.351661	0.830147	0.140721	0.700083
			0.978228	0.307749	0.303633	0.806698	0.06361	0.796011
			0.819982	0.225328	0.278478	0.754902	0.063077	0.822079
			0.920823	0.247236	0.200144	0.816135	0.020729	0.761516
			0.819168	0.236738	0.348984	0.856581	0.075131	0.731145
			0.87174	0.231743	0.3998	0.790412	0.094824	0.732875
			0.990378	0.262397	0.224806	0.905258	0.101318	0.670626
			0.937225	0.261264	-0.04517	0.83176	0.063503	0.831366
			0.800277	0.298585	0.066098	0.800017	0.074882	0.718544
			0.842732	0.180191	0.099599	0.824056	0.059561	0.735402
			1	0.262397	0.198531	0.843411	0.143765	0.607132
			0.895538	0.185024	0.331849	0.82727	0.084846	0.711189
			0.859089	0.282453	0.268556	0.856172	0.211333	0.728855
			0.991996	0.199551	0.321135	0.842924	0.036818	0.832709
			0.889258	0.297972	0.319978	0.82548	0.150264	0.742031
			1.0111	0.223085	0.263095	0.749482	0.084753	0.714524
			0.844479	0.35326	0.353706	0.809542	0.049976	0.776897
			0.842952	0.237089	0.333609	0.815838	0.079018	0.815838
			0.772555	0.203498	0.198207	0.793014	0.159525	0.823296
			0.835526	0.301784	0.282685	0.822987	0.104048	0.70046
			0.888848	0.265447	0.258799	0.836696	0.088146	0.741737
			0.839892	0.212919	0.091162	0.79203	0.110919	0.713942
			0.661823	0.206574	0.068545	0.751537	0.009901	0.724518
			0.919188	0.275362	0.075864	0.832057	0.121265	0.731903
			0.868363	0.250421	0.211909	0.777224	0.155994	0.772009
			0.823236	0.27661	0.389245	0.831366	0.027696	0.740622
			0.859501	0.325524	0.338984	0.823606	0.105145	0.708992
			0.750623	0.232124	0.29181	0.807847	0.109312	0.747554
			0.875326	0.269196	0.376887	0.810552	0.080158	0.703805
			0.926226	0.250868	0.290504	0.740035	0.115713	0.794556
			1.1224	0.24192	0.424795	0.85246	0.110293	0.756209
			0.72525	0.367089	0.234122	0.885239	0.056534	0.805565
			0.832543	0.174499	0.367734	0.848278	0.132112	0.726876
			0.980365	0.241931	0.276903	0.816802	0.098768	0.786904
			0.878983	0.146804	0.29122	0.85699	0.115044	0.752234
			0.771036	0.253424	0.275877	0.852717	-0.0165	0.750342
			0.691313	0.225086	0.276796	0.808681	0.070161	0.724964
			0.809371	0.32757	0.253577	0.896851	0.097938	0.873897
			0.957501	0.26716	0.394339	0.811499	0.052896	0.780923
			0.899295	0.258217	0.411022	0.884707	0.114351	0.749355
			1.01189	0.210312	0.312631	0.813879	0.17062	0.763264
			0.780461	0.35033	0.424736	0.801401	0.079303	0.66542
			0.896694	0.226527	0.459877	0.844479	0.142074	0.24812
			0.79716	0.230769	0.19831	0.856099	0.08525	0.058586
			0.861414	0.175025	0.169935	0.796231	0.042977	0.014465
			0.893146	0.237089	0.465577	0.851985	0.108859	0.488491
			0.859748	0.173554	0.323385	0.879885	0.157481	0.56035
			0.896158	0.249497	0.259029	0.788709	0.12278	0.79716
			0.80417	0.259099	0.346899	0.841396	0.024004	0.773723
			0.842732	0.254713	0.313602	0.823676	0.049386	0.810528
			0.969005	0.245197	0.135398	0.862637	0.078241	0.828398
			0.572696	0.183085	0.097292	0.853434	0.148429	0.850628
			1.06423	0.279304	0.470809	0.899945	0.132714	0.780461
			1.04531	0.367785	0.364214	0.799148	0.069323	0.816606
			0.821322	0.244602	0.282339	0.768896	0.003161	0.752883
			0.839117	0.185694	0.441898	0.813804	0.121876	0.625572
			0.752073	0.283541	0.312427	0.849748	0.059561	0.775173
			0.656259	0.209413	0.411498	0.745547	0.241178	0.802973
			0.937225	0.261993	0.268065	0.796494	0.201648	0.800127
			1.12176	0.266975	0.258493	0.830043	0.085188	0.869655
			0.950241	0.19427	0.325015	0.773885	0.135156	0.767192
			1.0721	0.239957	0.399831	0.812829	0.116834	0.652181
			0.834468	0.265688	0.31171	0.844479	0.056378	0.778675
			0.860724	0.235897	0.301879	0.851206	0.105699	0.658703
			0.962867	0.251779	0.391833	0.803604	0.07026	0.828678
			0.821747	0.296917	0.276208	0.825976	0.090909	0.667724
			1.0135	0.30903	0.338545	0.848734	0.173412	0.758086
			0.901768	0.286014	0.37049	0.826404	0.067489	0.667774
			0.957014	0.223803	0.180328	0.913492	0.112551	0.782451
			0.534957	0.314194	0.395949	0.769425	0.137877	0.770567
			0.839335	0.258038	0.126826	0.834646	0.125596	0.79716
			0.869792	0.310975	0.091979	0.860918	0.056703	0.89371
			0.980927	0.33655	0.151104	0.813214	0.131473	0.743628
			0.936562	0.264632	0.318789	0.814864	0.098029	0.831366
			0.889146	0.227223	0.302143	0.822597	0.184038	0.651875
			0.904631	0.23659	0.410406	0.800057	0.090179	0.814414
			0.648712	0.314147	0.289766	0.844274	0.113932	0.737188
			0.890471	0.231763	0.303376	0.822768	0.137773	0.618075
			0.790063	0.222432	0.146515	0.800979	0.139654	0.712586
			0.955083	0.106405	0.336161	0.804944	0.032785	0.745547
			0.867637	0.232067	0.391172	0.768588	0.122559	0.775085
			0.765442	0.275972	0.41005	0.682104	0.180616	0.778119
			0.827203	0.218301	0.432418	0.856058	0.162701	0.788067
			1.03363	0.253731	0.300699	0.76091	0.161325	0.734278
			0.914587	0.138502	0.373695	0.844716	-0.03364	0.821774
			0.907664	0.206007	0.392167	0.900237	0.102504	0.745547
			0.820858	0.198371	0.383984	0.72572	0.085868	0.870634
			0.860028	0.271688	0.334679	0.828263	0.036463	0.782153
			0.634444	0.262624	0.313501	0.888018	0.158402	0.697134
			0.775473	0.254999	0.2473	0.834525	0.06707	0.773818
			0.825159	0.260581	0.272044	0.894605	0.087126	0.811265
			0.868806	0.210337	0.343724	0.827114	0.056676	0.736255
			0.813383	0.25135	0.29339	0.852487	0.093127	0.755212
			0.861047	0.20268	0.427776	0.856512	0.10808	0.68633
			0.920614	0.279712	0.397613	0.837216	0.152542	0.821322
			0.717943	0.182263	0.240241	0.820633	0.081208	0.569775
			0.812383	0.239518	0.296797	0.873116	0.040566	0.661064
			0.837457	0.285714	0.366828	0.843862	0.126625	0.752543
			0.680511	0.235695	0.262899	0.835976	0.029441	0.801273
			0.705515	0.152542	0.365908	0.846861	0.112107	0.709225
			0.763723	0.271786	0.259376	0.863412	0.117156	0.731206
			0.810322	0.160277	0.310567	0.800979	0.145208	0.721157
			0.798159	0.280615	0.351266	0.807948	0.135574	0.802265
			0.74015	0.324003	0.401099	0.773959	0.048913	0.783013
			0.745547	0.30316	0.387677	0.893417	0.056991	0.762914
			0.777062	0.304159	0.337748	0.867917	0.132112	0.782135
			0.780461	0.223417	0.25773	0.822597	0.056604	0.717943
			0.822685	0.281178	0.345256	0.859233	0.089094	0.707269
			0.841545	0.183389	0.102622	0.789826	0.050973	0.743441
			1.0342	0.29962	0.195379	0.730036	0.039082	0.642344
			1.17036	0.294205	0.423754	0.781906	0.083228	0.800057
			1.09855	0.276667	0.333968	0.817756	-0.01927	0.806099
			1.06055	0.189973	0.351595	0.845464	0.048092	0.767494
			1.14034	0.393589	0.370709	0.813821	0.240331	0.80198
			1.14686	0.167303	0.260477	0.854808	0.046846	0.757869
			1.04303	0.235058	0.288693	0.819789	0.118461	0.693097
			1.12996	0.261219	0.363586	0.839684	0.002984	0.725598
			1.09285	0.300699	0.228383	0.80137	0.134463	0.744714
			1.12092	0.243278	0.228152	0.870261	0.117883	0.840341
			0.916528	0.188588	0.212726	0.790063	0.087148	0.703884
			0.828235	0.276966	0.370776	0.77757	0.095622	0.858614
			0.867949	0.195741	0.368525	0.784682	0.076858	0.74916
			0.895942	0.25017	0.334366	0.828206	0.098029	0.736812
			0.892047	0.183085	0.251164	0.847445	0.118046	0.795228
			0.875639	0.316316	0.366206	0.842118	0.093326	0.726479
			0.980236	0.212106	0.243012	0.806148	0.067909	0.778888
			0.814035	0.201003	0.42513	0.815838	0.042783	0.781394
			0.725149	0.295098	0.401649	0.860724	0.103288	0.794711
			0.848206	0.181446	0.393828	0.804375	0.190934	0.763836
			0.940933	0.23792	0.24812	0.82508	-0.06769	0.718988
			0.778161	0.261041	0.370235	0.882692	0.067489	0.740837
			0.746917	0.350871	0.335882	0.910839	0.045651	0.721965
			0.879152	0.237089	0.38951	0.810233	0.121951	0.750918
			0.807936	0.257247	0.244332	0.856938	0.05809	0.782451
			0.850299	0.215921	0.339679	0.874904	0.072584	0.687333
			0.819743	0.282404	0.273381	0.800337	0.138317	0.701195
			0.867198	0.193681	0.342775	0.813302	0.118648	0.693168
			0.730518	0.273786	0.414444	0.821322	0.15387	0.781618
			0.896936	0.222182	0.333561	0.80125	0.179198	0.793045
			0.802057	0.20421	0.332936	0.761479	0.106639	0.841906
			0.840667	0.265501	0.303944	0.859748	0.159664	0.813162
			0.8545	0.27951	0.200775	0.823656	0.086025	0.819712
			0.807629	0.24812	0.057185	0.78649	0.091445	0.817367
			0.956926	0.255761	-0.00829	0.790382	0.127252	0.707199
			0.907513	0.283379	0.03549	0.757417	0.099483	0.69662
			0.887006	0.160554	0.411498	0.812643	0.078813	0.808157
			0.825628	0.243304	0.297424	0.818477	0.076525	0.7523
			0.907664	0.247218	0.176876	0.832849	0.11859	0.77637
			0.813192	0.274456	0.264832	0.823285	0.104805	0.749355
			0.851554	0.082032	0.383233	0.859159	0.014211	0.772917
			0.881681	0.240101	0.38951	0.727419	0.081263	0.821121
			0.778271	0.162174	0.085868	0.829709	0.12493	0.794249
			0.856194	0.335005	0.201904	0.885076	0.198835	0.710934
			0.866468	0.260365	0.05417	0.785827	0.174548	0.662542
			0.842366	0.142177	0.180175	0.817059	0.157715	0.741096
			0.841891	0.273381	0.329377	0.836432	0.122126	0.670473
			0.778062	0.303088	0.342225	0.843543	0.093326	0.738144
			0.847221	0.28078	0.38569	0.862615	0.089602	0.736563
			0.909543	0.222062	0.246869	0.871975	0.144327	0.783045
			0.904392	0.240202	0.129972	0.74953	0.136398	0.697682
			0.875393	0.226335	0.225756	0.823606	0.142123	0.776705
			0.76758	0.274778	0.354299	0.814835	0.099407	0.814749
			0.861224	0.194429	0.295996	0.770379	0.145873	0.688326
			0.945741	0.236805	0.338296	0.859748	0.14584	0.726141
			0.911739	0.283352	0.287057	0.781792	0.051512	0.748853
			0.904123	0.176308	0.343576	0.767043	0.031205	0.798701
			0.782169	0.231951	0.348121	0.842022	0.199226	0.684984
			0.812702	0.164747	0.283214	0.824949	0.168556	0.819168
			0.91327	0.239857	0.419729	0.784229	0.095938	0.785609
			0.94752	0.275792	0.371108	0.844479	0.112944	0.749143
			0.991026	0.261776	0.343978	0.822914	0.0992	0.748853
			0.960417	0.260648	0.385792	0.785879	0.053016	0.752653
			0.896417	0.275015	0.325111	0.768059	0.060169	0.82035
			0.885733	0.168074	0.133951	0.881843	0.203775	0.694981
			0.836296	0.324941	0.089253	0.830362	0.113491	0.764785
			0.948088	0.165733	-0.00294	0.850729	0.096104	0.809493
			0.858109	0.26975	0.090094	0.801821	0.066832	0.705431
			0.918085	0.248666	0.146582	0.803391	0.066624	0.764418
			0.89149	0.280955	0.015769	0.812286	0.089135	0.766107
			0.876492	0.217659	0.22271	0.87537	0.110344	0.810712
			0.808998	0.265642	0.111497	0.839527	0.092157	0.784291
			0.769307	0.199906	0.011094	0.761996	0.082032	0.772009
			0.953038	0.182055	0.250099	0.770654	0.054922	0.821121
			0.874443	0.18645	0.113932	0.821322	0.089439	0.914287
			0.847344	0.390298	0.208443	0.832309	0.114141	0.706872
			0.818439	0.244602	0.038546	0.844232	0.104838	0.83574
			0.867718	0.314547	0.080158	0.806786	0.116377	0.878788
			0.823487	0.227777	0.101279	0.815027	0.080552	0.745547
			0.753128	0.179475	0.084052	0.81346	0.209715	0.683621
			0.916178	0.223588	0.190763	0.762059	0.145019	0.827911
			0.809371	0.228952	0.073517	0.771753	0.131883	0.810712
			0.828146	0.313103	0.079632	0.754472	0.107846	0.80976
			0.788167	0.286976	0.063809	0.880589	0.067268	0.830669
			0.839486	0.15914	0.203668	0.84917	0.109075	0.758636
			0.815838	0.291438	0.26535	0.837037	0.136612	0.768142
			0.832152	0.274876	0.224806	0.732061	-0.00879	0.767097
			0.9544	0.28784	0.061331	0.854677	-0.02567	0.729766
			0.813746	0.172657	0.169667	0.844736	0.104994	0.903519
			0.936895	0.194507	0.050402	0.821527	0.140472	0.684959
			0.795355	0.294533	0.802654	0.802872	0.117647	0.6892
			0.857075	0.238536	0.129058	0.784358	0.114055	0.806743
			0.859389	0.166746	-0.00921	0.773153	0.156746	0.831366
			0.831366	0.295775	0.027274	0.852717	0.127637	0.767598
			0.759165	0.204406	0.197545	0.824538	0.124133	0.714593
			0.850628	0.270232	0.049386	0.864397	0.051452	0.780862
			0.807629	0.250421	0.110514	0.825392	0.043046	0.668016
			0.855066	0.251855	0.153444	0.876688	0.095023	0.767944
			0.854298	0.207288	-0.00334	0.832776	0.000671	0.726572
			0.828235	0.255838	0.20687	0.82669	0.034408	0.726258
			0.818347	0.185879	0.199826	0.814437	0.049386	0.813277
			0.888018	0.296712	0.101607	0.729486	-0.06824	0.831366
			0.903609	0.245806	0.2282	0.813214	0.030017	0.770976
			0.866954	0.196565	0.132677	0.873897	0.05384	0.760048
			0.719025	0.250868	-0.05071	0.777062	0.153851	0.731679
			0.765769	0.364359	0.170476	0.82238	0.085206	0.703156
			0.802872	0.313959	0.099741	0.799552	0.148482	0.758636
			0.872557	0.205919	0.146894	0.666745	0.082454	0.7945
			0.898443	0.268739	0.171103	0.80302	0.043727	0.671008
			0.819304	0.255022	0.123869	0.767097	0.124436	0.80695
			0.829511	0.128458	0.045852	0.87514	0.022764	0.699191
			0.850299	0.226153	0.115044	0.852907	0.056155	0.824587
			0.830093	0.201721	0.271063	0.834219	0.03868	0.774266
			0.938967	0.184339	0.231614	0.857859	0.143064	0.72084
			0.859089	0.269674	0.244678	0.880255	0.120497	0.758273
			0.829725	0.239321	0.095382	0.708025	0.083312	0.745547
			0.850004	0.21804	0.178027	0.756724	0.069821	0.711008
			0.900169	0.223562	0.103644	0.868938	0.048092	0.805384
			0.807392	0.273141	0.177438	0.788182	0.166595	0.794178
			0.804883	0.247534	0.056991	0.827063	0.072848	0.700622
			0.880059	0.235404	0.137656	0.775565	0.089626	0.648493
			0.799248	0.179344	0.013158	0.733125	0.119107	0.731679
			0.912285	0.240395	0.105965	0.839867	0.017709	0.711337
			0.880362	0.267414	0.097753	0.764124	0.105734	0.782723
			0.874505	0.106757	0.182126	0.840501	0.122404	0.853587
			0.877463	0.162585	0.157641	0.81091	0.085366	0.828217
			0.852548	0.269369	0.088146	0.857325	0.15681	0.760234
			1	0.16738	0.257426	0.876554	0.098539	0.772029
			0.845404	0.261344	0.274456	0.832432	0.060112	0.864804
			0.890893	0.27411	0.228029	0.81184	0.087353	0.756371
			0.92989	0.168094	0.149141	0.777259	0.067159	0.787051
			0.916178	0.665942	0.161007	0.835894	0.043977	0.70243
			0.984677	0.247485	0.151367	0.862663	0.165612	0.780778
			0.890252	0.208443	0.211719	0.791729	0.033235	0.707077
			0.919872	0.195857	0.21039	0.828691	0.156762	0.830702
			0.778219	0.186133	-0.03149	0.810006	0.029684	0.7961
			0.801513	0.219285	0.065164	0.77685	0.105641	0.71424
			0.841699	0.155383	0.135899	0.772349	0.131843	0.71512
			0.804657	0.274054	-0.01169	0.785225	0.206116	0.757134
			0.81267	0.11755	0.230988	0.819304	0.047417	0.719706
			0.724188	0.236641	0.25793	0.766555	0.210636	0.768302
			0.846584	0.290361	0.032109	0.8557	0.104505	0.666714
			0.90536	0.38277	0.054389	0.908925	0.094897	0.690934
			0.760766	0.233078	0.277741	0.892399	0.138071	0.723186
			0.893955	0.244764	0.137124	0.785901	0.015641	0.72754
			0.770714	0.201862	0.123714	0.831366	0.086849	0.809076
			0.944843	0.224474	0.102504	0.835772	0.13185	0.708455
			0.776115	0.14474	0.208443	0.837051	0.094512	0.764473
			0.934703	0.241603	0.074792	0.85165	0.123212	0.732799
			0.820694	0.356913	0.109514	0.801193	0.10151	0.746587
			0.899295	0.236144	0.079797	0.727102	0.102587	0.873257
			0.859535	0.212726	0.056553	0.743032	0.059561	0.792393
			0.715474	0.182189	0.161363	0.87927	0.120966	0.810322
			0.815402	0.268239	0.128146	0.80695	0.203378	0.758615
			0.735344	0.239013	0.019918	0.924258	0.080293	0.804466
			0.802743	0.259309	0.131138	0.891779	0.111207	0.720189
			0.829259	0.266898	0.031348	0.718406	0.066316	0.795182
			0.969633	0.32261	0.138891	0.968517	0.052133	0.791216
			0.815378	0.224694	0.094132	0.87743	0.18526	0.803902
			0.747196	0.226598	0.242327	0.835526	0.160678	0.749862
			0.874853	0.230111	0.129489	0.857626	0.060202	0.728001
			0.827322	0.190127	-0.03149	0.799506	0.11615	0.714574
			0.838862	0.329359	0.079058	0.745547	0.145404	0.81724
			0.717165	0.302234	0.049386	0.915534	0.109378	0.760766
			0.853257	0.177438	0.085309	0.907704	0.171913	0.758615
			0.926288	0.30211	0.066158	0.838028	0.119374	0.761152
			0.928212	0.201073	0.229539	0.849337	0.092228	0.74257
			0.770738	0.196475	0.158295	0.809251	0.120769	0.329983
			0.852869	0.255363	0.110514	0.814414	0.097507	0.092399
			0.888612	0.217195	0.014405	0.700434	0.10464	0.072236
			0.874615	0.210446	0.106968	0.841906	0.131864	0.261055
			0.800057	0.307296	0.108181	0.842278	0.13494	0.630247
			0.829932	0.11049	0.272433	0.902724	0.055004	0.820694
			0.847817	0.277076	0.044586	0.785867	0.073673	0.719801
			0.853349	0.245981	0.259509	0.687333	0.108899	0.70679
			0.79716	0.300699	0.134463	0.776645	0.135369	0.805552
			0.973283	0.184189	0.232106	0.861926	0.110546	0.674357
			0.793571	0.132382	0.11597	0.845281	0.079972	0.720292
			0.938705	0.291776	0.216581	0.795779	0.099622	0.741562
			0.890839	0.298529	-0.00038	0.827911	0.146391	0.708455
			0.923358	0.270821	0.005314	0.832543	0.058586	0.032232
			0.859089	0.516425	0.146929	0.789326	0.071479	0.073233
			0.898888	0.284736	0.052964	0.931491	0.109154	0.262866
			0.863021	0.229143	0.012045	0.857977	0.070992	0.066316
			0.983126	0.26233	0.143403	0.78593	0.074504	-0.02061
			0.930558	0.320038	0.080524	0.8893	0.115535	0.112187
			0.793065	0.436074	0.107522	0.844183	0.149141	0.0143
			0.931491	0.427449	0.209901	0.837004	0.056219	0.099644
			0.865047	0.460817	0.140401	0.814126	0.067569	0.095813
			0.960566	0.466725	0.130328	0.871534	0.069953	0.794249
			0.802334	0.421447	0.188655	0.905951	0.122206	0.669239
			0.851738	0.438593	0.028502	0.833703	0.177438	0.742268
			0.866012	0.51117	0.201964	0.798933	0.143438	0.816962
			0.79716	0.416716	0.057395	0.819811	0.115044	0.847657
			0.844061	0.463092	0.148534	0.799552	0.046056	0.725463
			0.806505	0.361579	-0.05335	0.742301	0.044883	0.719401
			0.88495	0.345422	0.226048	0.836592	0.230179	0.718406
			0.859501	0.383953	0.081803	0.828387	0.131624	0.728855
			0.814373	0.331075	0.158952	0.762498	0.095906	0.726756
			0.814373	0.481865	-0.02803	0.783191	0.095382	0.746482
			0.854952	0.465577	0.084532	0.872629	0.10393	0.801631
			0.87275	0.366882	0.157948	0.869622	0.072484	0.792393
			0.894464	0.385834	0.2002	0.834694	0.119257	0.794804
			0.884067	0.459143	0.128146	0.839854	0.069101	0.745547
			0.872286	0.481865	0.152542	0.789974	0.176217	0.755899
			0.930141	0.40757	0.094402	0.803121	0.138699	0.772917
			0.879373	0.434946	-0.0159	0.834674	0.166035	0.667724
			0.868594	0.626866	0.17103	0.717693	0.137263	0.823535
			0.91066	0.403437	0.027489	0.715437	0.123072	0.699388
			0.892241	0.508303	0.080793	0.804857	0.174613	0.744531
			0.882214	0.33225	0.264911	0.826637	0.097481	0.634902
			0.898888	0.509188	0.179213	0.790955	0.128167	0.661865
			0.7997	0.414444	0.187529	0.8278	0.099407	0.679081
			0.808137	0.436028	0.006875	0.836614	0.088508	0.744515
			0.934124	0.37076	0.017411	0.853498	0.173961	0.787803
			0.876209	0.386285	0.139103	0.860221	0.07459	0.752234
			0.845231	0.475288	0.171103	0.863159	0.143313	0.738598
			0.749935	0.351793	0.140216	0.754972	0.19023	0.730733
			0.851096	0.355625	0.258602	0.833559	0.143045	0.767418
			0.855119	0.382292	0.310345	0.724038	0.117214	0.67767
			0.860028	0.496975	0.222126	0.844479	0.062856	0.68293
			0.769679	0.324073	0.054659	0.792168	0.071919	0.640527
			0.82238	0.355126	0.210194	0.83936	0.055565	0.744481
			0.813259	0.339803	0.109963	0.821004	0.0886	0.775952
			0.887045	0.466509	0.152542	0.84333	0.115044	0.828084
			0.857977	0.353108	0.089942	0.835762	0.154196	0.81982
			0.801401	0.435433	0.081164	0.767784	0.18426	0.717464
			0.860724	0.447144	0.030597	0.832876	0.047955	0.764418
			0.949187	0.435699	0.130615	0.785177	0.108206	0.719801
			0.79716	0.44111	0.115044	0.831831	0.173554	0.774646
			0.907236	0.508785	0.144887	0.796027	0.088146	0.783592
			0.8679	0.456077	0.140798	0.82222	0.034884	0.745547
			0.796334	0.551025	0.120235	0.780901	0.144546	0.842827
			0.776072	0.412952	0.314527	0.833559	0.062234	0.788927
			0.834646	0.376407	0.087103	0.758426	0.125764	0.782451
			0.957449	0.470637	0.016269	0.82931	0.090571	0.692067
			0.886428	0.491346	-0.00593	0.816668	0.11332	0.796436
			0.838375	0.390859	0.280799	0.862927	0.163829	0.789537
			0.806544	0.505738	-0.00234	0.778888	0.141235	0.787036
			0.838188	0.439129	0.155508	0.764849	0.091395	0.810672
			0.738144	0.388312	0.106868	0.716298	0.020964	0.7758
			0.941509	0.487555	0.051204	0.805794	0.09242	0.823944
			0.8557	0.408761	0.036087	0.766355	0.068216	0.728855
			0.86088	0.55364	0.113044	0.840219	0.077874	0.757869
			0.851687	0.391833	0.042741	0.869976	0.061981	0.799148
			0.866409	0.460224	0.097938	0.788256	0.153127	0.683401
			0.7436	0.531555	0.28401	0.733142	0.109887	0.670692
			0.731407	0.332723	0.035223	0.766236	0.043618	0.789141
			0.884237	0.437148	0.154101	0.725053	0.153072	0.775599
			0.714402	0.276294	0.09754	0.806683	0.126264	0.505173
			0.881618	0.356627	0.082569	0.776395	0.051562	0.005525
			0.90661	0.473058	0.124436	0.722208	0.091395	0.027696
			0.819168	0.353936	0.081624	0.885564	0.16558	0.716455
			0.868938	0.404159	0.136868	0.884571	0.146555	0.683533
			0.808272	0.374543	0.045852	0.768789	0.042477	0.730958
			0.936895	0.475288	0.145738	0.799275	0.100572	0.870843
			0.849495	0.499277	0.183875	0.768672	0.101713	0.757677
			0.913111	0.41328	0.2	0.773686	0.093182	0.839037
			0.845338	0.42636	0.113891	0.836383	0.066592	0.763264
			0.83884	0.476782	0.130792	0.818358	0.084532	0.729486
			0.884648	0.383394	0.0897	0.831366	0.143619	0.781957
			0.805909	0.445046	0.027797	0.805794	0.119561	0.704204
			0.8557	0.29181	0.139329	0.862742	0.101694	0.645442
			0.807629	0.458982	0.22443	0.847638	0.072155	0.783929
			0.899295	0.335817	-0.01799	0.724706	0.16085	0.698694
			0.743255	0.408853	0.098683	0.873897	0.060618	0.759567
			0.876492	0.388574	0.028457	0.866131	0.181343	0.878678
			0.905456	0.485119	0.006232	0.810942	0.049261	0.770714
			0.772628	0.300699	-0.01941	0.819168	0.177098	0.818136
			0.748969	0.273381	0.065298	0.81315	0.136013	0.568659
			0.684543	0.365647	0.194149	0.760082	0.149265	0.670105
			0.751861	0.380372	0.10847	0.82408	0.044586	0.674392
			0.800277	0.371352	-0.0162	0.867589	0.09783	0.636123
			0.876492	0.307075	0.161363	0.780534	0.134803	0.788759
			0.82577	0.319728	0.089875	0.885452	0.116281	0.667774
			0.780347	0.360825	0.088146	0.814864	0.07529	0.816295
			0.782451	0.466995	0.134463	0.776725	0.069323	0.681458
			0.810805	0.269151	0.021051	0.747475	0.095382	0.737421
			0.93272	0.424672	0.189153	0.783556	0.030983	0.786325
			0.882865	0.348433	0.149683	0.768182	0.166924	0.664501
			0.944994	0.307246	0.109748	0.807496	0.071812	0.790627
			0.896248	0.312055	0.130066	0.854991	0.159392	0.779433
			0.844133	0.361579	0.104478	0.761226	0.146391	0.834277
			0.916528	0.29371	0.134622	0.859283	0.117784	0.7811
			0.870634	0.434958	0.139415	0.787527	0.100572	0.736255
			0.810233	0.383394	0.022505	0.758297	0.119389	0.362076
			0.748969	0.312956	0.238579	0.691333	0.154511	0.823944
			0.896451	0.215704	0.160506	0.768907	0.139707	0.760303
			0.791883	0.317831	0.143619	0.776988	0.082769	0.65425
			0.816295	0.368815	0.080443	0.751567	0.157259	0.772495
			0.79501	0.294326	0.329057	0.733531	0.143438	0.776786
			0.89418	0.440448	0.151336	0.730374	0.142415	0.169416
			0.75966	0.350619	0.098845	0.747923	0.076812	0.190647
			0.817301	0.404267	0.054389	0.761294	0.099741	0.134463
			0.745547	0.312715	0.183588	0.836212	0.125415	0.013916
			0.832678	0.406681	0.11617	0.780601	0.198732	-0.03776
			0.803008	0.427028	0.210072	0.802416	0.118374	0.066558
			0.677826	0.358172	0.048416	0.789884	0.132112	0.067909
			0.781318	0.371393	0.188321	0.773643	0.038387	0.002363
			0.784017	0.261506	0.071546	0.776612	0.093359	0.054516
			0.803108	0.234089	0.068685	0.830857	0.112551	0.569844
			0.810655	0.375941	0.093569	0.757704	0.03762	0.753837
			0.748456	0.208443	0.208443	0.821911	0.043727	0.709128
			0.756141	0.285303	0.124436	0.794221	0.118341	0.654639
			0.742658	0.328397	0.236805	0.792483	0.138663	0.801927
			0.808629	0.337156	0.280667	0.780253	-0.0046	0.85229
			0.833472	0.373086	0.156142	0.745547	0.121323	0.715458
			0.805662	0.341473	0.122919	0.862034	0.025533	0.618656
			0.831366	0.3566	0.120412	0.7865	0.140472	0.723247
			0.748853	0.330922	0.163394	0.792558	0.153105	0.738903
			0.802654	0.321472	0.015289	0.769679	0.151953	0.677826
			0.844183	0.379041	0.125289	0.776502	0.094897	0.798973
			0.795467	0.357396	0.147066	0.805178	0.139997	0.829511
			0.763495	0.477857	0.295304	0.837508	0.021736	0.717836
			0.801631	0.366177	0.172319	0.711688	0.082042	0.694024
			0.871278	0.450409	0.168053	0.747735	0.10583	0.812383
			0.845889	0.45112	0.027145	0.739304	0.153832	0.748797
			0.836868	0.403742	0.176694	0.70239	0.07069	0.715888
			0.800442	0.388863	0.088146	0.813732	0.014747	0.736812
			0.890571	0.408853	0.013158	0.865209	0.077911	0.814835
			0.816272	0.357457	0.189627	0.764633	0.099741	0.715152
			0.876492	0.244351	0.156048	0.839535	0.089727	0.772086
			0.837365	0.337286	0.078926	0.878983	0.058165	0.718406
			0.731903	0.312834	0.076359	0.839684	0.035658	0.714402
			0.729486	0.373695	0.112397	0.754821	0.160749	0.7714
			0.758273	0.35994	0.105795	0.756964	0.110053	0.704433
			0.903016	0.391833	-0.0355	0.793518	0.084307	0.660459
			0.854565	0.371629	0.09955	0.754972	0.07736	0.795046
			0.889053	0.314579	-0.00234	0.823535	0.032965	0.843631
			0.811173	0.384232	0.059561	0.694123	0.132428	0.693565
			0.702866	0.334272	0.204917	0.784507	0.075371	0.79798
			0.828657	0.418623	0.231341	0.836966	0.148584	0.85283
			0.772159	0.354919	0.209815	0.798673	0.083654	0.664098
			0.830525	0.294088	0.126849	0.708455	0.078204	0.729486
			0.816914	0.302956	0.270434	0.71149	0.117605	0.806774
			0.862322	0.343724	0.089371	0.864239	0.131843	0.81724
			0.756209	0.3658	0.003811	0.845656	0.108273	0.697428
			0.743508	0.351677	0.131473	0.771552	0.079314	0.744591
			0.7413	0.420063	0.152542	0.778986	0.13937	0.69275
			0.893955	0.384405	0.061152	0.772061	0.111746	0.725149
			0.782738	0.402161	0.075371	0.766978	0.073294	0.844168
			0.852474	0.387577	0.346405	0.828318	0.172696	0.778119
			0.850118	0.329359	0.133927	0.844981	0.137639	0.765737
			0.817606	0.360781	0.210952	0.826961	0.145604	0.751404
			0.790552	0.342311	0.130792	0.868644	0.064523	0.843124
			0.809251	0.355762	0.0992	0.749246	0.166854	0.810247
			0.76216	0.30903	0.079402	0.81617	0.153151	0.726402
			0.781007	0.370657	0.119627	0.781408	0.096726	0.750664
			0.797948	0.259007	0.173061	0.734657	0.04124	0.706872
			0.932417	0.244876	0.118229	0.771192	0.079817	0.709777
			0.74891	0.340379	0.081113	0.783953	0.071207	0.813021
			0.752253	0.361579	0.108734	0.753116	0.066631	0.735384
			0.809726	0.457505	0.173152	0.816642	0.115637	0.782845
			0.756799	0.273429	0.142986	0.905418	0.11206	0.667567
			0.884175	0.383953	0.097938	0.786154	0.087245	0.666198
			0.814647	0.415569	0.028406	0.886963	0.070844	0.859535
			0.869961	0.214539	0.216175	0.755578	0.059379	0.72545
			0.807723	0.339934	0.151267	0.801702	0.165612	0.715691
			0.834847	0.346405	0.177438	0.835333	0.06361	0.82931
			0.774697	0.30903	0.061152	0.779997	0.150234	0.777283
			0.852144	0.354122	0.192957	0.802176	0.113044	0.730036
			0.801888	0.366022	0.088828	0.737188	0.0706	0.734949
			0.827911	0.356913	0.091778	0.827524	0.100142	0.796562
			0.840341	0.321135	0.208443	0.72525	0.131797	0.658703
			0.781805	0.258905	0.068802	0.8102	0.123062	0.802502
			0.770171	0.347348	0.123004	0.755133	0.10032	0.759983
			0.845053	0.239321	0.040204	0.697822	0.084601	0.626866
			0.752943	0.313103	0.084258	0.761585	0.089626	0.761008
			0.728528	0.328517	0.115044	0.808272	0.091513	0.591648
			0.681158	0.273227	0.183085	0.759165	0.168556	0.804466
			0.80617	0.355811	0.115044	0.812052	0.0662	0.724698
			0.773282	0.468478	0.095288	0.868667	0.089727	0.709128
			0.761783	0.401291	0.142634	0.772842	0.10386	0.809726
			0.803536	0.311284	0.150761	0.79716	0.036429	0.706006
			0.842437	0.24812	0.087189	0.812076	0.099161	0.696384
			0.830732	0.323767	0.185315	0.752185	0.165733	0.775512
			0.795315	0.227551	0.0698	0.766355	0.096225	0.749411
			0.758615	0.393939	0.152542	0.802872	0.08312	0.783851
			0.780174	0.271152	0.028457	0.813383	0.106035	0.717136
			0.856328	0.395871	0.205888	0.809458	0.174331	0.721965
			0.814986	0.448019	0.068901	0.831366	0.030892	0.753128
			0.89078	0.499506	0.053806	0.772758	0.002501	0.748593
			0.765442	0.36669	0.039488	0.821322	0.089544	0.82238
			0.82283	0.293643	0.125676	0.775502	0.110037	0.662912
			0.724723	0.368904	0.076359	0.685029	0.070219	0.753274
			0.886197	0.277223	-0.03409	0.795478	0.041188	0.861328
			0.856292	0.466725	-0.06776	0.833241	0.160827	0.772963
			0.780684	0.416676	0.212478	0.770567	0.14997	0.758086
			0.760514	0.309558	0.001996	0.786757	0.081595	0.78419
			0.863712	0.337885	0.142634	0.709791	0.086388	0.796448
			0.828962	0.483614	0.108979	0.748808	0.146991	0.734657
			0.918974	0.299375	0.037762	0.781318	0.110889	0.739955
			0.868569	0.396145	0.155214	0.731732	0.119315	0.752639
			0.904539	0.355811	-0.0355	0.741156	0.137124	0.729573
			0.856348	0.257426	0.071546	0.673558	0.103485	0.739522
			0.702753	0.307887	0.210194	0.755668	0.021777	0.721193
			0.701435	0.268184	0.057836	0.825676	0.111729	0.859748
			0.732276	0.344424	0.181693	0.835199	0.159958	0.744296
			0.853049	0.263933	0.123869	0.750652	0.117691	0.712053
			0.834307	0.276954	0.109963	0.818229	0.071615	0.735655
			0.794441	0.334931	0.115044	0.92266	0.085823	0.814794
			0.78682	0.234105	0.092264	0.843695	0.07895	0.784682
			0.756067	0.356614	0.07459	0.880668	0.0564	0.734657
			0.777848	0.379161	0.106659	0.795301	0.063745	0.806743
			0.848845	0.401559	0.192463	0.806183	0.004331	0.790977
			0.759347	0.314475	0.122391	0.739659	0.024963	0.84299
			0.758842	0.332313	0.113799	0.767894	0.061894	0.717669
			0.857822	0.376407	0.047162	0.8195	0.028632	0.696825
			0.771036	0.348482	0.201073	0.836265	0.104755	0.819892
			0.772555	0.480105	0.03537	0.812728	0.005241	0.757677
			0.886917	0.404204	0.221875	0.832413	0.098022	0.814647
			0.816682	0.318144	0.145526	0.808954	0.100934	0.672261
			0.835074	0.257426	0.06361	0.817203	0.097507	0.731679
			0.689838	0.427145	0.139606	0.824672	0.182408	0.866141
			0.854565	0.295033	0.080489	0.854465	0.120958	0.673099
			0.828052	0.266941	0.010765	0.757216	0.002908	0.8064
			0.796334	0.314475	0.127161	0.782261	0.083795	0.763935
			0.755668	0.44153	0.04511	0.744725	0.161241	0.55748
			0.821062	0.367444	0.077892	0.77312	0.157948	0.739329
			0.837875	0.428531	0.082785	0.788584	0.111873	0.782153
			0.890926	0.324098	0.102654	0.790356	0.04963	0.726141
			0.826625	0.265122	-0.03894	0.736314	0.14744	0.730069
			0.683078	0.293723	0.173761	0.789178	0.108879	0.646503
			0.777979	0.325664	0.122107	0.814338	0.119818	0.696663
			0.693024	0.335482	0.156142	0.817465	0.099976	0.711772
			0.91183	0.269839	0.127996	0.810629	0.133989	0.760123
			0.786867	0.323512	0.096225	0.798223	0.098114	0.805223
			0.753274	0.339823	0.152542	0.771581	0.115499	0.774785
			0.812039	0.248741	0.168975	0.762586	0.073845	0.742426
			0.847221	0.459387	0.233716	0.795407	0.067556	0.643086
			0.872557	0.200795	0.023199	0.829041	0.13266	0.761337
			0.869405	0.370235	0.164938	0.788815	0.106326	0.773384
			0.8362	0.351466	0.136494	0.79716	0.098158	0.763836
			0.79886	0.201111	0.052964	0.7523	0.054568	0.608866
			0.770976	0.290423	0.200328	0.784358	0.152542	0.028347
			0.81546	0.382249	0.061914	0.770467	0.146474	0.049194
			0.723186	0.338999	-0.00948	0.802109	0.035106	0.123746
			0.826823	0.3199	0.257019	0.797755	0.152542	0.114486
			0.803299	0.336772	0.108979	0.76136	0.212557	0.103713
			0.950278	0.268556	0.143619	0.939304	0.168207	0.636431
			0.817934	0.288165	-0.03604	0.799421	0.142256	0.660249
			0.721157	0.418528	0.147791	0.846778	0.042265	0.861261
			0.780938	0.38101	0.028192	0.85491	0.080524	0.651358
			0.827433	0.292892	0.13773	0.783706	0.150912	0.762792
			0.785443	0.332631	0.245981	0.686707	0.060065	0.755069
			0.7543	0.40302	0.093157	0.764982	0.123095	0.766992
			0.850778	0.333968	0.116257	0.773295	0.117411	0.728584
			0.711816	0.359111	0.009278	0.793464	0.186133	0.727664
			0.711789	0.346405	0.07736	0.903703	0.124784	0.731029
			0.828413	0.353912	0.211798	0.857752	0.031812	0.7277
			0.905631	0.316955	0.266842	0.823828	0.180288	0.8205
			0.80413	0.279591	0.134199	0.822017	0.117849	0.787272
			0.844868	0.320148	-0.08732	0.773935	0.065421	0.668721
			0.92138	0.3259	0.149771	0.829956	0.106985	0.679474
			0.792015	0.263519	0.049244	0.810382	0.159613	0.708455
			0.961435	0.281165	0.232831	0.826225	0.076249	0.814126
			0.86541	0.358651	0.098131	0.827552	0.109346	0.732799
			0.817301	0.302998	0.150374	0.854387	0.14803	0.702596
			0.79716	0.355126	-0.00043	0.741106	0.112665	0.733435
			0.865722	0.336396	0.146786	0.791648	0.091315	0.682457
			0.686448	0.244966	0.040162	0.794674	0.092015	0.759373
			0.782793	0.463327	0.102908	0.721397	0.118075	0.769623
			0.843543	0.300699	0.016431	0.798959	0.159708	0.648567
			0.751404	0.416442	-0.05241	0.840649	0.085955	0.755578
			0.722408	0.317165	0.240922	0.83783	0.039241	0.811305
			0.856914	0.383424	0.147662	0.773628	0.046308	0.786059
			0.818024	0.389527	0.16311	0.82059	0.097675	0.719937
			0.786325	0.371352	-0.02168	0.83808	0.024517	0.648264
			0.768108	0.424371	0.005314	0.829598	0.064185	0.678644
			0.873897	0.336885	-0.01091	0.786867	0.053422	0.776559
			0.82699	0.458982	0.032882	0.728637	0.109727	0.777062
			0.853413	0.238924	0.083978	0.809418	0.04548	0.813694
			0.789474	0.370855	0.031702	0.834995	0.090245	0.883314
			0.809371	0.344458	0.140798	0.840649	0.065966	0.626425
			0.740467	0.26212	0.119801	0.820446	0.102622	0.650968
			0.757677	0.406768	0.176767	0.818964	0.05272	0.738668
			0.744445	0.299299	0.023399	0.850919	0.050009	0.615741
			0.798051	0.24812	0.089253	0.83321	0.082081	0.269553
			0.902566	0.325457	0.12824	0.842952	-0.02068	0.750432
			0.859621	0.414246	0.141471	0.791187	-0.00265	0.814471
			0.808528	0.284183	0.140721	0.785282	0.066654	0.802057
			0.829815	0.406724	0.016069	0.75751	0.072484	0.681034
			0.806298	0.329298	0.154048	0.785689	0.066067	0.713615
			0.758086	0.335274	0.102504	0.828146	0.006315	0.646643
			0.868519	0.465868	-0.07527	0.795565	0.079227	0.61149
			0.840128	0.356026	0.088146	0.774796	0.06419	0.753636
			0.875795	0.300699	0.228512	0.805068	-0.00771	0.730686
			0.758485	0.394186	0.083275	0.796571	0.044677	0.783481
			0.771689	0.407801	0.291349	0.78547	0.087018	0.804706
			0.840735	0.270175	0.255422	0.752829	0.039488	0.568369
			0.816272	0.270619	0.253225	0.746978	0.071919	0.410363
			0.753974	0.390386	0.227847	0.839535	0.076812	0.743539
			0.726669	0.287057	0.140216	0.849377	0.012265	0.781083
			0.841396	0.232152	0.079159	0.773075	0.0098	0.734624
			0.802301	0.328397	0.204729	0.770894	0.014927	0.772495
			0.72941	0.329132	0.179475	0.751216	0.057098	0.75766
			0.695048	0.288256	0.067143	0.824398	0.014882	0.751861
			0.886705	0.394755	0.06361	0.823792	0.072071	0.671342
			0.722408	0.379788	0.042232	0.745547	0.059401	0.814471
			0.866229	0.183976	0.049703	0.796535	0.074966	0.253794
			0.819723	0.37939	0.129058	0.779137	0.061267	0.643021
			0.838011	0.428163	0.058543	0.803994	0.045743	0.833089
			0.795394	0.292892	0.074754	0.795407	0.004975	0.721527
			0.734056	0.300699	0.088146	0.863107	0.01816	0.7493
			0.798594	0.376064	0.034639	0.768907	0.088146	0.7832
			0.784017	0.331201	0.108979	0.851883	-0.00885	0.72525
			0.779017	0.278302	-0.04277	0.726572	0.020255	0.776559
			0.828235	0.393411	0.096225	0.875359	0.032865	0.735104
			0.818477	0.26716	0.126092	0.770102	0.054258	0.744219
			0.780684	0.425759	0.061662	0.74257	0.128836	0.812383
			0.86799	0.331485	0.196326	0.842437	0.029126	0.746622
			0.740303	0.188237	0.01168	0.791204	0.067909	0.770567
			0.658703	0.335421	0.168053	0.854827	0.06136	0.833582
			0.769728	0.358113	0.079402	0.825185	0.081465	0.703178
			0.789938	0.30895	0.192045	0.800109	-0.01269	0.791577
			0.84917	0.427977	0.138181	0.801563	-0.0077	0.725435
			0.734492	0.405827	0.005725	0.882605	0.06281	0.684959
			0.767298	0.432546	0.123781	0.763661	0.046101	0.729486
			0.82509	0.445249	0.285492	0.792483	0.079117	0.766355
			0.78419	0.344458	0.137565	0.706627	0.011403	0.767097
			0.814035	0.350002	0.168005	0.785998	0.099889	0.734657
			0.756799	0.325735	0.07736	0.773959	0.137225	0.673821
			0.75907	0.293144	0.139258	0.778928	0.130852	0.782153
			0.707819	0.299361	0.091641	0.744801	0.069187	0.744547
			0.775848	0.263519	0.152542	0.767622	0.118276	0.790876
			0.786325	0.358651	0.27661	0.792613	0.03676	0.723731
			0.746719	0.503444	0.082569	0.803688	0.044081	0.052133
			0.73136	0.331201	0.175913	0.710215	0.065765	0.464525
			0.753586	0.332678	0.186471	0.757048	0.050822	0.57772
			0.782817	0.323969	0.193942	0.803884	0.066001	0.73347
			0.679724	0.312915	0.065298	0.7327	0.012369	0.771203
			0.858956	0.367406	0.102071	0.800969	0.022801	0.70487
			0.733872	0.38987	0.206574	0.871824	-0.00206	0.747839
			0.802761	0.352021	-0.0445	0.756266	0.020248	0.743684
			0.858614	0.336668	0.195857	0.70616	0.029556	0.793597
			0.751662	0.368265	0.346405	0.782636	0.101796	0.84123
			0.827203	0.281927	0.127564	0.785901	0.018052	0.730415
			0.848144	0.285152	0.118461	0.737004	0.042232	0.817883
			0.848681	0.321472	0.087189	0.890695	0.08997	0.752185
			0.866229	0.353094	0.043924	0.877334	0.089187	0.74953
			0.710145	0.331849	0.201513	0.776822	0.060125	0.698306
			0.859325	0.345523	0.156456	0.750674	0.097818	0.695694
			0.809493	0.397197	0.078967	0.875326	0.083043	0.774597
			0.765042	0.219448	0.036709	0.740093	0.047876	0.727985
			0.812743	0.365647	0.066158	0.755782	0.095643	0.732366
			0.7493	0.356651	0.188237	0.772159	0.088882	0.776737
			0.915053	0.386778	0.118919	0.813232	0.107008	0.763386
			0.766456	0.443414	0.02495	0.82874	0.048584	0.792326
			0.792613	0.411783	0.01816	0.850299	0.012503	0.671323
			0.837962	0.318603	0.101607	0.867123	0.0929	0.712644
			0.881843	0.386075	0.118027	0.804841	0.095858	0.748331
			0.784017	0.354332	-0.02757	0.821488	-0.00095	0.775599
			0.795133	0.280229	0.077892	0.713582	0.052733	0.760992
			0.750432	0.234074	-0.02255	0.791967	0.085768	0.753498
			0.819789	0.442922	0.120192	0.754902	-0.0035	0.805223
			0.848655	0.270699	0.188367	0.756998	0.120122	0.773818
			0.788584	0.335548	-0.0013	0.701632	0.022673	0.826238
			0.742426	0.401048	0.113106	0.707528	0.063017	0.762437
			0.891177	0.369421	0.106496	0.762701	-0.06055	0.722721
			0.698306	0.28401	0.1422	0.861771	0.092281	0.729229
			0.84285	0.333199	-0.0064	0.874883	0.100899	0.732493
			0.946546	0.392485	0.15387	0.730771	0.093492	0.789809
			0.872708	0.450375	0.162479	0.82864	0.061378	0.80849
			0.804375	0.248709	0.159664	0.739725	0.016889	0.823574
			0.755899	0.347276	0.215966	0.829856	0.063908	0.739939
			0.795565	0.32656	0.111497	0.803514	0.073066	0.62328
			0.83672	0.465377	-0.04154	0.790356	-0.00544	0.677914
			0.951052	0.351228	0.174231	0.798458	0.104163	0.779078
			0.786867	0.330137	0.168556	0.83775	0.028902	0.725435
			0.87947	0.397786	0.041418	0.778382	0.066697	0.79716
			0.816775	0.275622	0.216175	0.802973	-0.01453	0.832849
			0.760473	0.375153	0.070313	0.8557	0.075603	0.698492
			0.84009	0.379329	0.168556	0.81686	0.100572	0.754857
			0.765769	0.361399	0.050061	0.876855	0.065298	0.623553
			0.826802	0.314527	0.084668	0.839867	0.073581	0.84009
			0.895797	0.284484	0.004306	0.79716	0.101423	0.74953
			0.842437	0.351118	0.104738	0.75731	0.071045	0.707302
			0.869183	0.323498	0.121802	0.746289	0.043966	0.658703
			0.868533	0.348646	0.072056	0.835831	0.046031	0.813383
			0.82061	0.268083	-0.04568	0.844961	0.025916	0.788927
			0.759297	0.310345	0.147197	0.893659	0.07736	0.826102
			0.768033	0.387741	0.147662	0.847828	0.068196	0.673099
			0.824731	0.377209	0.014405	0.716886	0.057372	0.712586
			0.769623	0.331201	0.182561	0.7543	0.083134	0.737364
			0.858614	0.315094	0.214203	0.763965	0.072147	0.706314
			0.809076	0.394238	0.180379	0.86258	0.060087	0.714574
			0.801631	0.362836	0.311543	0.837875	0.068595	0.793203
			0.817883	0.309532	0.289904	0.851929	0.023974	0.784116
			0.740696	0.331201	0.129058	0.809127	0.073978	0.664292
			0.847709	0.422408	0.087148	0.913166	0.092033	0.749355
			0.937225	0.333259	0.062575	0.770839	0.119801	0.738903
			0.729929	0.246368	0.073434	0.780383	0.093044	0.778497
			0.747494	0.39214	0.053628	0.822321	0.008868	0.820278
			0.807166	0.431158	0.048717	0.748244	-0.00059	0.696882
			0.786557	0.415414	0.101607	0.849495	0.062429	0.645921
			0.822523	0.406602	0.084753	0.753987	-0.02086	0.815838
			0.803008	0.395378	0.063856	0.834307	0.156079	0.727985
			0.873897	0.40615	0.208443	0.639108	0.005182	0.708455
			0.855119	0.422699	0.090753	0.847571	0.020715	0.738349
			0.799552	0.326352	0.005828	0.739102	0.135595	0.709664
			0.820098	0.260075	-0.07527	0.779876	0.07736	0.676315
			0.799809	0.330169	0.089875	0.755045	0.124623	0.714544
			0.777352	0.364214	0.130956	0.691484	0.065765	0.849674
			0.773723	0.349367	0.060814	0.762307	0.08689	0.740035
			0.801445	0.428151	0.081406	0.832849	0.038289	0.667893
			0.762059	0.248653	0.124595	0.849101	0.040828	0.735402
			0.823763	0.39577	0.064449	0.800127	0.091858	0.717363
			0.724723	0.36099	0.067909	0.729342	0.116776	0.753391
			0.872611	0.27411	0.106868	0.775521	0.076882	0.767598
			0.782451	0.410483	0.074661	0.76739	0.033936	0.664036
			0.857568	0.296623	0.168053	0.853708	0.054129	0.801115
			0.801193	0.373695	-0.0118	0.842732	0.076481	0.73331
			0.811173	0.314792	0.01096	0.796011	0.065647	0.818512
			0.699468	0.371183	0.013158	0.821322	0.102071	0.67457
			0.845148	0.262831	0.010086	0.76119	0.087162	0.774266
			0.722632	0.421581	0.053912	0.735755	0.071147	0.789393
			0.8433	0.422789	0.256111	0.777759	0.018921	0.742153
			0.782451	0.37921	0.094776	0.839002	0.03754	0.819982
			0.753274	0.282064	0.166322	0.819168	0.04548	0.782183
			0.744386	0.320991	0.208443	0.750893	0.004499	0.720028
			0.738619	0.281963	0.173554	0.717943	0.077525	0.739614
			0.770115	0.433545	-0.03683	0.837802	0.024421	0.704656
			0.83574	0.307887	0.099365	0.777848	0.036529	0.793673
			0.777613	0.246603	0.167338	0.771552	0.045357	0.700517
			0.702254	0.252656	0.037804	0.847121	0.06707	0.795431
			0.768588	0.378393	0.063856	0.86679	0.068265	0.838188
			0.828893	0.294307	0.168556	0.852018	0.015193	0.828318
			0.818122	0.327602	0.162401	0.813383	0.063877	0.7512
			0.80888	0.354993	0.135156	0.751357	0.050687	0.754472
			0.754472	0.270631	0.20264	0.747061	-0.02623	0.767712
			0.787686	0.335942	0.081406	0.741864	0.124436	0.802265
			0.826367	0.356304	0.079797	0.773935	0.140818	0.732106
			0.764748	0.316778	0.037762	0.80254	-0.0255	0.54673
			0.809201	0.265688	0.135899	0.83843	0.058724	0.789141
			0.815423	0.18263	0.031974	0.770952	0.000175	0.803914
			0.764023	0.198723	0.096833	0.828522	0.052889	0.766107
			0.816962	0.199455	-0.00284	0.820148	0.00707	0.809019
			0.794441	0.263933	0.206795	0.787157	0.03605	0.709913
			0.800464	0.234016	0.15373	0.875719	0.059394	0.709006
			0.837875	0.26975	0.151397	0.821985	0.055393	0.792888
			0.704433	0.213327	0.079721	0.798953	0.138958	0.799648
			0.793814	0.223803	0.180938	0.811173	0.0329	0.836071
			0.838188	0.249046	0.177438	0.809482	0.041597	0.773384
			0.764358	0.24329	0.165479	0.861261	0.03755	0.830033
			0.767712	0.160277	0.138974	0.778829	0.06729	0.780253
			0.886552	0.28416	0.181875	0.789537	0.076589	0.807519
			0.802357	0.204917	0.398209	0.698878	0.029311	0.776977
			0.819789	0.182408	0.154157	0.813383	0.061931	0.872105
			0.714593	0.232178	0.064449	0.724188	0.012627	0.668252
			0.857031	0.189747	0.149265	0.875639	0.037297	0.420797
			0.760123	0.253874	0.208443	0.751237	0.027535	0.741949
			0.957091	0.277	0.175724	0.720565	0.058061	0.530516
			0.877215	0.136788	0.212862	0.839417	0.049386	0.41466
			0.798014	0.183435	0.263933	0.798197	-0.02995	0.751774
			0.765089	0.223481	0.251065	0.71284	0.020481	0.148211
			0.727102	0.236077	0.191019	0.783758	0.025011	0.105965
			0.795273	0.180432	0.193407	0.813886	0.097461	0.066406
			0.816642	0.33211	0.093656	0.765965	0.075752	0.030398
			0.80173	0.351118	0.077734	0.817963	0.04537	0.121028
			0.886358	0.243829	0.20181	0.71931	0.027233	0.069618
			0.876209	0.255479	0.072484	0.790627	0.014493	0.065779
			0.802743	0.288647	0.18899	0.723198	0.042702	0.105915
			0.902566	0.326303	0.032366	0.84425	0.134054	0.091285
			0.808998	0.251888	0.061331	0.754287	0.065727	0.133095
			0.799927	0.303564	0.119627	0.787979	0.10283	0.023761
			0.781007	0.241348	0.18899	0.838675	0.055742	0.156292
			0.684155	0.21242	0.137565	0.754993	0.07069	0.75925
			0.695954	0.226985	0.20697	0.723164	0.047619	0.796423
			0.821062	0.167658	0.182725	0.796262	0.053376	0.805068
			0.737031	0.286629	0.229834	0.797655	0.025487	0.706259
			0.837298	0.216498	0.212257	0.812474	-0.01264	0.706292
			0.799809	0.13895	0.081499	0.787586	0.048899	0.713102
			0.836104	0.322243	0.168975	0.790673	0.066339	0.788584
			0.764706	0.300699	0.247021	0.70575	0.014444	0.827573
			0.737339	0.186168	0.143403	0.768805	0.098784	0.739329
			0.8557	0.201498	0.1274	0.774266	0.057497	0.767712
			0.737926	0.181875	-0.01162	0.818156	0.063443	0.699969
			0.80395	0.259044	0.210446	0.781843	0.082826	0.748593
			0.870634	0.268458	0.138502	0.765042	0.024248	0.714533
			0.785867	0.282106	0.044095	0.782125	-0.01981	0.734896
			0.782773	0.3114	0.172725	0.807643	0.025203	0.802681
			0.876882	0.277945	0.206623	0.762059	0.123023	0.618656
			0.848845	0.141539	0.142872	0.698577	0.028276	0.617475
			0.83012	0.24357	0.141471	0.771264	0.041711	0.707439
			0.795731	0.307296	0.143313	0.772592	0.086798	0.697707
			0.795431	0.388253	0.135899	0.706074	0.079582	0.685535
			0.788401	0.322468	0.161169	0.780199	0.060169	0.669393
			0.692717	0.386503	0.081676	0.772432	0.06951	0.796448
			0.803365	0.314024	0.122153	0.802176	0.077025	0.76417
			0.777848	0.311763	0.116306	0.811185	0.058061	0.724964
			0.645844	0.225708	0.070765	0.822497	0.072332	0.73136
			0.702415	0.319513	0.193599	0.857098	0.055477	0.735344
			0.79716	0.322243	-0.00716	0.8102	0.006875	0.7493
			0.79716	0.197586	0.215402	0.751599	0.086244	0.807132
			0.779417	0.132803	0.216981	0.810349	0.025407	0.811395
			0.792961	0.180139	0.06044	0.759023	0.060551	0.685535
			0.813162	0.292065	0.109963	0.76136	0.02719	0.691519
			0.86541	0.245542	0.143905	0.78746	0.048955	0.757869
			0.740216	0.235142	0.069402	0.735741	0.071353	0.754702
			0.779249	0.220201	0.251033	0.739659	0.036709	0.693956
			0.824715	0.25417	0.102192	0.745547	0.032288	0.778769
			0.657327	0.291324	0.216776	0.707235	0.055952	0.728819
			0.714894	0.278713	0.244395	0.797616	0.034592	0.779631
			0.705248	0.211798	0.107522	0.710854	0.056908	0.701766
			0.893485	0.152542	-0.00604	0.810712	0.106308	0.729573
			0.902703	0.285076	0.163286	0.842398	0.05554	0.811597
			0.948169	0.29257	0.036709	0.786466	0.143376	0.752805
			0.877501	0.14356	0.181261	0.811563	0.035726	0.840583
			0.845148	0.274537	0.20264	0.816572	0.033961	0.75766
			0.763207	0.289688	0.103084	0.795055	0.073027	0.764085
			0.785353	0.328329	0.088146	0.838988	-0.02584	0.701471
			0.791683	0.215796	0.084532	0.80561	0.055433	0.738349
			0.911371	0.388574	0.087148	0.794651	0.0564	0.75731
			0.802654	0.207518	0.143313	0.779997	0.071479	0.78838
			0.896899	0.230769	0.108624	0.795906	0.018702	0.793881
			0.723314	0.272968	0.065421	0.743171	0.075857	0.7865
			0.844479	0.300699	0.133927	0.72242	0.128081	0.806743
			0.769053	0.178428	0.100039	0.83719	0.056199	0.790795
			0.774266	0.242946	-0.06184	0.758485	0.064731	0.366346
			0.824312	0.211416	0.088146	0.768424	0.076654	0.73518
			0.862519	0.275257	0.06681	0.810827	0.077657	0.730873
			0.788584	0.276478	0.082569	0.761445	0.038313	0.860625
			0.784682	0.331669	0.147992	0.832375	0.062918	0.758768
			0.787943	0.411968	0.074998	0.798493	0.09387	0.731303
			0.789205	0.291041	0.19957	0.846302	0.084169	0.79355
			0.772628	0.229834	0.117308	0.729294	0.031091	0.775206
			0.778087	0.40222	0.038301	0.708901	0.108165	0.847221
			0.764876	0.229447	0.092667	0.771463	0.053055	0.706201
			0.813845	0.352727	0.16397	0.812016	0.067268	0.780059
			0.733204	0.203936	0.123528	0.798171	0.052133	0.829449
			0.731145	0.267524	0.21655	0.787778	0.075888	0.641755
			0.714013	0.393235	0.113044	0.801799	0.042965	0.813162
			0.736104	0.184921	0.17281	0.782636	0.076111	0.763593
			0.773153	0.274566	0.130066	0.830102	0.055298	0.810221
			0.814471	0.277945	0.250189	0.85018	0.047937	0.812197
			0.86254	0.385202	0.055331	0.803264	0.071726	0.754472
			0.883109	0.318678	0.161888	0.676921	0.056801	0.674752
			0.844479	0.217686	0.088146	0.765641	0.08879	0.79438
			0.789393	0.3412	0.057288	0.828921	0.039688	0.807793
			0.823944	0.155383	0.313557	0.780253	0.105145	0.713517
			0.852507	0.253225	0.170374	0.695936	0.048973	0.832812
			0.73136	0.297138	0.076882	0.779697	0.03049	0.689027
			0.822565	0.221692	0.121028	0.799837	0.107522	0.806759
			0.805384	0.158389	0.192045	0.799471	0.026703	0.79716
			0.836239	0.252077	0.136737	0.859814	0.012145	0.788584
			0.783375	0.241786	0.192045	0.853816	0.090412	0.784682
			0.852144	0.231466	0.224983	0.692576	0.049585	0.764876
			0.826194	0.274054	0.117308	0.804857	0.052889	0.749373
			0.901653	0.316458	0.16311	0.895797	0.051624	0.726126
			0.727171	0.2755	0.16311	0.801631	0.081889	0.852144
			0.715563	0.266189	0.121028	0.935341	0.078316	0.794066
			0.815157	0.169093	0.115044	0.849304	0.115447	0.756964
			0.838188	0.106601	0.049088	0.775445	0.073116	0.71275
			0.844479	0.212919	0.050924	0.842315	0.069235	0.764706
			0.791577	0.249255	0.231278	0.798237	0.043053	0.721227
			0.867469	0.317015	0.005118	0.817799	0.127564	0.743475
			0.798051	0.377517	0.156573	0.762986	0.073978	0.822523
			0.8713	0.153333	0.020979	0.825986	0.053806	0.802502
			0.830572	0.377388	0.25505	0.70932	0.056565	0.813277
			0.822643	0.28401	0.109748	0.662517	0.014645	0.732139
			0.808906	0.175394	0.183728	0.740685	0.050822	0.723566
			0.792961	0.270073	0.020481	0.758785	0.07736	0.754611
			0.840066	0.265955	0.076111	0.753687	0.04534	0.764473
			0.844151	0.32941	0.21875	0.834412	0.0981	0.745547
			0.815027	0.254526	0.199199	0.744801	0.024617	0.705872
			0.77601	0.211416	0.183085	0.783056	0.072071	0.769679
			0.86196	0.194182	0.123212	0.703234	-0.01	0.77506
			0.915786	0.173554	0.10398	0.770102	0.030869	0.713547
			0.857977	0.291962	0.116131	0.737738	0.069308	0.74953
			0.814589	0.313336	0.097938	0.801456	0.07736	0.788897
			0.838531	0.215004	0.174706	0.797673	0.103935	0.740035
			0.764706	0.262556	0.172364	0.823154	0.037254	0.795534
			0.878089	0.231513	0.162974	0.835545	0.117074	0.649179
			0.793045	0.300699	0.132112	0.701386	0.264144	0.714797
			0.767712	0.366045	0.178082	0.79263	0.114643	0.69839
			0.7251	0.235989	0.116028	0.789695	0.082732	0.705933
			0.787483	0.262709	0.000312	0.819634	0.098452	0.802176
			0.706201	0.240148	0.12929	0.853049	0.073691	0.697911
			0.812702	0.169667	0.075934	0.78392	0.097292	0.678404
			0.848221	0.230512	0.097	0.816617	0.065545	0.719401
			0.756241	0.229834	0.074074	0.784522	0.008808	0.679373
			0.781461	0.190486	0.122954	0.768612	0.081362	0.699907
			0.850004	0.304366	0.169569	0.804466	0.08662	0.664061
			0.840128	0.250456	0.021717	0.732501	0.072702	0.731695
			0.854387	0.158175	0.211503	0.751918	0.138502	0.700328
			0.840887	0.259376	0.230396	0.747735	0.111579	0.83012
			0.836696	0.28456	0.094879	0.706417	0.134037	0.685196
			0.842952	0.277223	0.082081	0.819859	0.044232	0.708455
			0.716211	0.350546	0.079797	0.768398	0.065061	0.645379
			0.766456	0.290112	0.090571	0.787902	0.079175	0.74664
			0.831366	0.222658	0.075371	0.833559	0.022227	0.642592
			0.757869	0.312427	0.176694	0.812383	0.017784	0.763264
			0.88345	0.250936	0.236239	0.784807	-0.01628	0.776872
			0.749355	0.260287	0.148649	0.87422	0.051312	0.760766
			0.813259	0.349739	0.138891	0.809076	0.057328	0.856246
			0.777848	0.245627	0.188237	0.800057	0.092456	0.682911
			0.921704	0.288256	-0.00699	0.802044	0.024734	0.739874
			0.796042	0.225892	0.144136	0.796176	0.051574	0.765769
			0.78308	0.257872	0.038163	0.84572	0.073213	0.771167
			0.697275	0.200632	0.133449	0.809316	0.077222	0.705669
			0.71695	0.331303	0.203668	0.680889	0.113847	0.749246
			0.728759	0.241309	0.103713	0.772167	0.113343	0.753608
			0.813746	0.254543	0.05399	0.793399	0.025938	0.702966
			0.723768	0.256233	0.241043	0.767043	0.0195	0.808272
			0.776138	0.247047	0.098683	0.728261	0.078034	0.723186
			0.868806	0.217568	0.176732	0.78384	0.060474	0.696825
			0.826489	0.259836	0.072484	0.810964	0.062036	0.722755
			0.756183	0.261254	0.124436	0.73785	0.060231	0.736089
			0.670883	0.21875	0.167581	0.765258	0.078487	0.803677
			0.792782	0.338493	0.129155	0.765042	0.06028	0.818741
			0.788112	0.263933	0.229101	0.812884	0.087755	0.725023
			0.781805	0.28648	0.228108	0.78263	0.045867	0.722268
			0.74788	0.217421	0.185475	0.773926	0.116416	0.713853
			0.758785	0.179581	0.208443	0.858674	0.062842	0.824398
			0.819304	0.28815	0.033157	0.798654	0.045609	0.746786
			0.82108	0.176551	0.18073	0.76371	0.109415	0.828351
			0.857414	0.279094	0.178982	0.750312	0.059418	0.738805
			0.674376	0.3416	0.023025	0.76809	0.043053	0.762792
			0.82596	0.216511	-0.00604	0.805276	0.110161	0.70574
			0.821322	0.249175	0.089156	0.824907	0.095172	0.783592
			0.755375	0.253466	0.061152	0.838706	0.084912	0.781571
			0.80695	0.273978	0.184536	0.780541	0.029126	0.785369
			0.823038	0.263519	0.191649	0.7513	0.065233	0.377209
			0.693565	0.160528	0.112603	0.856562	0.021434	0.107304
			0.74674	0.150978	0.041664	0.811432	0.093221	0.11101
			0.76429	0.229991	0.114201	0.763299	0.025359	0.776964
			0.862322	0.245627	0.09325	0.862637	-0.00369	0.702085
			0.811395	0.276903	0.049703	0.860819	0.04562	0.602253
			0.702567	0.303668	0.005725	0.764808	0.0584	0.058447
			0.767356	0.327423	0.090179	0.775916	0.032755	0.039927
			0.826625	0.279935	0.206523	0.696455	0.074308	0.338545
			0.82184	0.267659	-0.02916	0.808061	0.085384	0.745547
			0.745547	0.369582	0.149932	0.818358	0.033464	0.683401
			0.813746	0.270073	0.028575	0.814669	0.024268	0.781571
			0.685927	0.239087	0.17823	0.712012	0.052964	0.711417
			0.853349	0.327637	0.138127	0.789336	0.101402	0.765141
			0.841109	0.264388	0.129058	0.797693	0.074711	0.732799
			0.775898	0.241348	0.265786	0.748362	0.087353	0.760979
			0.739678	0.20268	0.120122	0.78746	0.031636	0.721601
			0.679943	0.16695	0.088146	0.736401	0.042232	0.754233
			0.776964	0.237333	-0.0113	0.766263	0.050318	0.779249
			0.778575	0.193317	0.244235	0.786082	0.060169	0.711459
			0.767494	0.295872	0.222811	0.839117	0.040844	0.665499
			0.819568	0.210287	0.138928	0.691541	0.053035	0.793408
			0.719801	0.198371	-0.00621	0.765965	0.054311	0.738144
			0.845113	0.355585	0.003607	0.859525	0.015133	0.460007
			0.866104	0.250158	0.238373	0.774559	0.023433	0.801294
			0.669788	0.247613	0.120412	0.791265	0.048208	0.786557
			0.843543	0.243547	0.179698	0.722858	0.048462	0.70187
			0.827099	0.242277	0.089039	0.774559	-0.00083	0.813035
			0.837842	0.25304	0.060814	0.839417	0.048496	0.741998
			0.755899	0.337797	0.111746	0.730713	0.098372	0.664226
			0.74337	0.209628	0.063111	0.844707	0.057477	0.73364
			0.731903	0.210312	0.172033	0.727637	0.062466	0.789459
			0.758214	0.26942	0.150076	0.751987	0.066532	0.861261
			0.860863	0.208443	-0.01684	0.845497	0.073302	0.780778
			0.629925	0.23238	0.12227	0.801782	0.0929	0.790765
			0.825324	0.20268	0.150687	0.874234	0.089675	0.808681
			0.793597	0.199371	0.04902	0.664941	0.049925	0.758028
			0.765442	0.44974	0.113748	0.778324	0.075537	0.710863
			0.846111	0.300699	0.038081	0.82625	0.026076	0.766236
			0.833125	0.20421	0.032033	0.805707	0.073557	0.750026
			0.864175	0.184645	0.033038	0.740093	0.024529	0.630003
			0.801193	0.24387	0.123528	0.814737	0.092365	0.749935
			0.847121	0.287194	0.029126	0.778534	0.058753	0.701277
			0.822945	0.179974	-0.0113	0.726151	0.088146	0.744681
			0.770428	0.225023	0.040767	0.769293	0.079214	0.765737
			0.746889	0.40884	0.132112	0.763935	0.067279	0.630384
			0.745547	0.309457	0.24387	0.784605	0.091261	0.707047
			0.707585	0.286688	0.239903	0.757282	0.058603	0.762914
			0.885093	0.325384	0.129714	0.807466	0.021128	0.787836
			0.799056	0.300699	0.122391	0.751923	0.125134	0.723566
			0.871877	0.296011	0.192783	0.823504	0.047041	0.686495
			0.846096	0.207408	-0.08499	0.767568	0.119089	0.789938
			0.699191	0.298246	0.161281	0.725696	0.056138	0.691519
			0.874984	0.172258	0.195857	0.804031	0.043269	0.712786
			0.775599	0.235211	0.169047	0.747419	0.052733	0.69807
			0.81546	0.324445	0.139521	0.75645	0.091569	0.69203
			0.817013	0.331612	0.127718	0.716455	0.036769	0.738378
			0.821985	0.195349	0.027274	0.8557	0.035307	0.821096
			0.745547	0.330137	0.19571	0.864048	0.065421	0.796436
			0.771852	0.292079	0.184745	0.747554	0.028865	0.772432
			0.823574	0.179722	0.178827	0.824153	0.044518	0.802502
			0.727456	0.246668	0.081406	0.786046	0.043414	0.196962
			0.777848	0.285686	0.106194	0.732053	0.018921	0.768869
			0.831366	0.303781	0.169667	0.800092	0.098372	0.768703
			0.837148	0.194799	0.035635	0.704679	0.085665	0.687526
			0.723314	0.159897	0.083654	0.836457	0.074846	0.734837
			0.675909	0.269889	0.100572	0.756922	0.007589	0.779876
			0.716714	0.274941	0.143661	0.790246	0.020923	0.722563
			0.849578	0.235049	0.111497	0.793623	0.081113	0.789066
			0.687872	0.324881	0.159664	0.749657	0.056811	0.766866
			0.830197	0.267399	0.118461	0.820446	0.003591	0.779997
			0.756241	0.196326	0.115044	0.749746	0.069973	0.710993
			0.811173	0.388822	0.237196	0.801144	0.072284	0.771689
			0.686239	0.19842	0.129489	0.710323	0.040033	0.736486
			0.766145	0.242372	0.140064	0.759994	0.031137	0.787199
			0.804592	0.261158	0.106326	0.785879	0.049444	0.765737
			0.716714	0.154352	0.104822	0.800833	0.042837	0.781428
			0.657374	0.269083	0.27693	0.752905	-0.03247	0.761467
			0.755375	0.202063	0.105795	0.836681	0.053912	0.686766
			0.792851	0.2661	0.006232	0.769404	0.098683	0.661088
			0.686982	0.290939	0.160062	0.746257	0.098189	0.7307
			0.779042	0.232619	0.230396	0.80858	0.024421	0.7413
			0.829932	0.22837	0.000422	0.805847	0.058959	0.740112
			0.827847	0.265447	0.044042	0.727456	0.031348	0.705992
			0.803036	0.216268	0.147228	0.792587	0.110903	0.724247
			0.868198	0.269974	0.095023	0.760766	0.03435	0.760992
			0.708455	0.294205	0.120412	0.805276	0.092264	0.761558
			0.846469	0.348803	0.255838	0.723644	0.090061	0.740546
			0.696545	0.127092	-0.04109	0.736698	0.025127	0.867198
			0.677281	0.267557	0.282787	0.760485	0.102236	0.728514
			0.734439	0.282972	0.196326	0.776072	0.059833	0.728261
			0.690534	0.270073	0.235446	0.734552	0.076668	0.719401
			0.79438	0.280981	0.129359	0.807188	0.065116	0.701766
			0.708979	0.381499	0.200573	0.806711	0.058072	0.826271
			0.807188	0.305556	0.097445	0.762708	0.04146	0.781376
			0.737339	0.253112	0.101035	0.819474	0.076174	0.793571
			0.622513	0.284985	0.206669	0.815623	0.052409	0.789045
			0.862069	0.221009	0.138091	0.799518	0.063061	0.748013
			0.788778	0.2661	0.02408	0.741113	0.034557	0.815838
			0.809493	0.115793	0.102756	0.756908	0.066316	0.781906
			0.630515	0.409388	0.011732	0.84428	0.066697	0.741562
			0.708455	0.283379	0.166132	0.835719	0.132293	0.731206
			0.737031	0.258627	0.099365	0.839527	0.142937	0.703862
			0.757639	0.220693	0.029918	0.783613	0.062862	0.767519
			0.731679	0.306729	0.217909	0.775309	0.048244	0.6337
			0.775648	0.335805	0.077764	0.728919	0.082395	0.751404
			0.703655	0.297138	0.177438	0.835781	0.117619	0.764642
			0.772123	0.242201	0.076882	0.72422	0.108689	0.672131
			0.694005	0.208443	0.069402	0.789721	0.063374	0.726304
			0.774712	0.225949	0.091927	0.784924	0.058447	0.732536
			0.68321	0.234048	0.084225	0.786718	0.026929	0.677529
			0.798973	0.234918	0.088146	0.770475	0.04301	0.715474
			0.707161	0.177864	0.096726	0.76739	0.021165	0.670067
			0.823944	0.269641	0.089114	0.708892	0.077566	0.84306
			0.720324	0.341624	0.172657	0.774871	0.059082	0.818072
			0.782817	0.43757	0.081803	0.742333	0.05608	0.674769
			0.712961	0.477427	0.029126	0.762003	0.066477	0.724229
			0.770407	0.445983	0.130879	0.753861	0.093767	0.801065
			0.72062	0.409781	0.121307	0.74622	0.105641	0.740216
			0.666714	0.351266	0.125197	0.79716	0.071686	0.798645
			0.697428	0.521323	0.000967	0.787586	0.174578	0.669832
			0.762928	0.328503	0.036869	0.846993	0.079402	0.79438
			0.805355	0.474439	0.021012	0.848408	0.061711	0.73391
			0.761972	0.418263	0.106089	0.775721	0.085473	0.569844
			0.765769	0.479884	0.204286	0.806835	0.063202	0.776872
			0.693135	0.359488	0.126092	0.796139	0.019918	0.809744
			0.625633	0.392767	-0.01768	0.781715	0.060511	0.79716
			0.772123	0.440448	0.045902	0.711019	0.108689	0.82596
			0.625232	0.521883	0.048133	0.77599	0.078034	0.617475
			0.837298	0.417974	0.097938	0.711688	0.085101	0.762437
			0.665759	0.429722	0.070488	0.817174	0.039235	0.734949
			0.763836	0.450549	0.051398	0.764023	0.094698	0.729929
			0.731029	0.486701	0.047162	0.768302	0.099714	0.788871
			0.760558	0.464525	0.167008	0.803705	0.118943	0.739614
			0.686282	0.431818	0.00795	0.74953	0.17649	0.765442
			0.643182	0.42526	0.101156	0.765778	0.06361	0.71024
			0.81546	0.451322	0.00272	0.813694	0.050592	0.749791
			0.725743	0.497046	0.111497	0.800277	0.001939	0.727985
			0.740546	0.436028	0.049386	0.771116	0.053742	0.797996
			0.73785	0.44541	0.048496	0.759373	0.054129	0.84941
			0.74953	0.416926	0.132112	0.819258	0.071126	0.747309
			0.703946	0.321628	0.075201	0.746947	0.066966	0.799101
			0.755544	0.407356	0.177438	0.737051	0.084639	0.840764
			0.633428	0.57403	0.054516	0.829416	0.061691	0.763264
			0.798032	0.350939	0.104109	0.832163	0.065935	0.838188
			0.810006	0.37285	0.061331	0.805068	0.311805	0.732106
			0.779845	0.467966	0.003517	0.726756	0.104932	0.762345
			0.692599	0.396864	0.175434	0.734748	0.223728	0.753391
			0.757204	0.386197	0.099685	0.779997	0.140479	0.759587
			0.634011	0.427977	0.017007	0.760938	0.051799	0.740779
			0.685864	0.382687	0.14828	0.762693	0.088575	0.823606
			0.648567	0.499675	0.098539	0.804327	0.11859	0.62242
			0.740622	0.354839	0.205166	0.85644	0.081145	0.770081
			0.746622	0.45497	0.102192	0.743549	0.155575	0.759261
			0.626483	0.354442	0.100572	0.853349	0.0972	0.704249
			0.658703	0.427977	0.136868	0.726235	0.101046	0.709664
			0.666422	0.372435	0.147791	0.766322	0.177839	0.80228
			0.719937	0.379718	0.14896	0.779958	0.183524	0.745547
			0.653446	0.427977	0.022801	0.759408	0.055004	0.743809
			0.763084	0.388709	0.110819	0.773295	0.092569	0.775998
			0.642857	0.305461	0.132677	0.805346	0.0929	0.79716
			0.686547	0.52552	0.235099	0.80414	0.240148	0.667434
			0.756908	0.369247	0.061914	0.788701	0.177729	0.702521
			0.771094	0.460547	0.160277	0.731777	0.142109	0.681582
			0.801834	0.467966	0.18023	0.78895	0.088146	0.663125
			0.810528	0.444743	0.21875	0.833838	0.180866	0.78593
			0.744426	0.475341	0.077764	0.767442	0.107867	0.650647
			0.655907	0.447144	0.088975	0.766166	0.087353	0.743938
			0.729592	0.308918	0.065727	0.834426	0.088799	0.476251
			0.748744	0.598021	0.225473	0.851214	0.18604	0.682895
			0.693152	0.474506	0.0929	0.79994	0.097781	0.717655
			0.786131	0.458928	0.056991	0.822038	0.123884	0.757261
			0.757369	0.432441	0.15914	0.696507	0.105734	0.605564
			0.687909	0.440068	0.188416	0.865588	0.115044	0.750089
			0.783658	0.479823	0.119257	0.745547	0.146929	0.769679
			0.705856	0.519818	-0.05428	0.763127	0.165356	0.758816
			0.823763	0.33474	0.127564	0.79873	0.133319	0.730402
			0.720112	0.430057	0.009381	0.756856	0.153656	0.73518
			0.774886	0.500919	0.03762	0.801686	0.097695	0.678644
			0.777582	0.339893	0.203316	0.728261	0.216395	0.75245
			0.76107	0.575765	0.170374	0.797791	0.125932	0.708455
			0.660084	0.398367	0.219574	0.746962	0.159584	0.728261
			0.730793	0.531876	0.109963	0.796057	0.0992	0.763953
			0.82023	0.359623	0.024617	0.851121	0.210217	0.71337
			0.770171	0.459967	0.18073	0.804375	0.064037	0.712644
			0.734837	0.364769	-0.00244	0.813011	0.088146	0.743255
			0.774765	0.416379	0.120235	0.728261	0.082906	0.703401
			0.781254	0.487851	0.170718	0.85857	0.095267	0.773282
			0.745547	0.419652	0.13741	0.752829	0.099751	0.715187
			0.647155	0.418037	0.094332	0.777372	0.125562	0.742375
			0.739522	0.414129	0.093569	0.761963	0.027127	0.71186
			0.738788	0.451736	0.017553	0.830898	0.126619	0.761025
			0.779672	0.365586	0.152542	0.696825	0.126092	0.633052
			0.721285	0.506681	0.198835	0.750485	0.133095	0.805662
			0.803501	0.429296	0.181029	0.777998	0.124436	0.712173
			0.82874	0.369854	0.087262	0.811173	0.163356	0.801401
			0.703655	0.381599	0.166624	0.839062	0.095965	0.756964
			0.860904	0.408822	0.213763	0.713011	0.118075	0.795565
			0.666825	0.434136	0.165001	0.837625	0.096406	0.777062
			0.745547	0.486265	0.208443	0.772387	0.206833	0.729592
			0.746763	0.34334	0.101279	0.773576	0.149589	0.765442
			0.643657	0.472097	0.099365	0.753616	0.196008	0.695883
			0.692681	0.440448	0.192957	0.806197	0.151953	0.785353
			0.637225	0.403718	0.090015	0.718202	0.191198	0.716307
			0.813121	0.380329	0.233716	0.798771	0.066931	0.716169
			0.708455	0.436136	0.089075	0.801631	0.161688	0.705061
			0.717836	0.459459	0.083654	0.850729	0.071033	0.754597
			0.771926	0.417668	0.257058	0.749935	0.082946	0.758885
			0.714755	0.412952	0.185924	0.823236	0.191849	0.757715
			0.808157	0.343225	0.076923	0.831366	0.140274	0.819168
			0.740749	0.412707	0.054659	0.868609	0.076617	0.765155
			0.798159	0.20697	0.178082	0.787406	0.153976	0.732926
			0.7441	0.518802	0.173096	0.837683	0.192957	0.737987
			0.788584	0.377357	0.18535	0.673608	0.141429	0.696007
			0.682074	0.498404	0.044784	0.757048	0.077531	0.757715
			0.761716	0.38569	0.138502	0.862193	0.090753	0.699013
			0.744246	0.473471	0.234268	0.85221	0.241435	0.733991
			0.7907	0.408798	0.296055	0.833431	0.108979	0.753764
			0.675525	0.431288	0.118125	0.854015	0.111844	0.820412
			0.727948	0.227249	0.021095	0.729573	0.157641	0.781007
			0.698532	0.285465	0.187374	0.739583	0.076849	0.722268
			0.84629	0.323478	0.062234	0.75751	0.087053	0.718854
			0.7523	0.25187	0.212439	0.774819	0.106868	0.784682
			0.739228	0.24141	0.146127	0.703044	0.136103	0.761938
			0.748111	0.231341	0.116131	0.80753	0.167287	0.702632
			0.707161	0.252161	0.044784	0.79716	0.082156	0.810349
			0.758615	0.136868	0.150204	0.734969	0.140183	0.771036
			0.760036	0.22426	0.058263	0.807232	0.129554	0.793045
			0.679323	0.268957	0.025928	0.815027	0.105763	0.701963
			0.754134	0.221579	0.058909	0.815838	0.09181	0.658703
			0.757072	0.209901	0.169787	0.8305	0.06954	0.783943
			0.781318	0.166667	0.143905	0.737351	0.11148	0.713217
			0.63546	0.146869	0.268739	0.820169	0.032063	0.644986
			0.71537	0.201536	0.14828	0.857308	0.104511	0.670935
			0.733584	0.197115	0.168053	0.734168	0.193099	0.776209
			0.692356	0.371992	0.111044	0.808095	0.083978	0.737188
			0.816606	0.159282	0.185071	0.798654	0.12569	0.829358
			0.79461	0.238103	0.163918	0.791322	0.101318	0.76758
			0.773834	0.197725	0.250288	1.01295	0.154138	0.755467
			0.7078	0.263485	0.143661	1.01841	0.091685	0.724631
			0.770567	0.353145	0.254999	1.0468	0.041474	0.883837
			0.789088	0.313787	0.127268	1.02814	0.169356	0.699254
			0.824253	0.266285	0.132112	1.03271	0.12864	0.869568
			0.796317	0.268936	0.194182	1.05027	0.117364	0.840341
			0.690278	0.280576	0.335005	1.02888	0.171888	0.736255
			0.878089	0.238711	0.009278	1.04058	0.117737	0.799552
			0.74953	0.279966	0.186073	1.02307	0.137531	0.756606
			0.806759	0.220936	-0.05138	1.04692	0.06926	0.702596
			0.793436	0.288598	0.124802	0.808148	0.133212	0.784441
			0.657222	0.170124	0.123212	0.79994	0.17363	0.719072
			0.696588	0.403353	0.128827	0.803223	0.123088	0.774266
			0.779062	0.211095	0.101607	0.775521	0.16888	0.7714
			0.73984	0.198531	0.140401	0.887115	0.061947	0.778726
			0.771852	0.300699	0.146515	0.820814	0.096087	0.656647
			0.752672	0.169181	0.209932	0.877139	0.040189	0.732493
			0.800399	0.251464	0.115998	0.861654	0.008752	0.747524
			0.789743	0.243596	0.146515	0.774566	0.127946	0.758578
			0.737321	0.258423	0.162341	0.902809	0.08697	0.848781
			0.696899	0.232872	0.12806	0.84677	0.087623	0.800627
			0.766236	0.180139	0.105145	0.871788	0.204542	0.756606
			0.70635	0.151699	0.016069	0.833824	0.143717	0.679772
			0.7921	0.088146	0.082081	0.769425	0.163645	0.72163
			0.697594	0.22505	0.16085	0.856058	0.061894	0.798399
			0.773802	0.209715	0.080342	0.823709	0.152542	0.842386
			0.70648	0.21242	0.188237	0.804206	0.024617	0.773282
			0.839369	0.167245	0.133281	0.809726	0.216175	0.836239
			0.783218	0.247502	0.209871	0.809834	0.189287	0.739357
			0.701195	0.247118	0.191742	0.839117	0.108979	0.699224
			0.866357	0.258992	-0.00204	0.865233	0.19477	0.758052
			0.705774	0.150978	0.010111	0.836781	0.156306	0.75749
			0.795431	0.224679	0.101533	0.766479	0.199839	0.668481
			0.82957	0.186992	0.120412	0.781865	0.164747	0.752766
			0.793673	0.135013	0.188526	0.807926	0.133001	0.805662
			0.764023	0.149453	0.162974	0.81439	0.106573	0.86967
			0.752543	0.227757	0.096774	0.831771	0.102373	0.777249
			0.855177	0.322859	0.097292	0.858302	0.151134	0.737339
			0.767356	0.354944	0.162974	0.844707	0.084169	0.806649
			0.423543	0.385553	0.151503	0.826489	0.157842	0.701718
			0.659912	0.194344	0.219969	0.765055	0.106398	0.779997
			0.774729	0.350814	0.220541	0.907965	0.057473	0.69995
			0.824483	0.2661	0.121204	0.77627	0.102102	0.843435
			0.769386	0.150076	-0.01041	0.831366	0.151706	0.684543
			0.825628	0.273626	0.078281	0.730616	0.051891	0.762928
			0.778219	0.197491	0.143403	0.801193	0.08879	0.781394
			0.821723	0.192389	0.179176	0.826906	0.124555	0.78821
			0.873897	0.15914	0.124436	0.779506	0.047619	0.895296
			0.796152	0.231614	0.175059	0.799552	0.096856	0.792244
			0.726097	0.189287	0.155794	0.844298	0.100746	0.765689
			0.648616	0.288859	0.011125	0.874363	0.107621	0.15683
			0.685806	0.242236	0.045061	0.811879	0.126496	0.029126
			0.775599	0.152542	-0.01208	0.849432	0.090994	0.10023
			0.657222	0.168556	0.087262	0.768907	0.05892	0.332464
			0.736555	0.258423	0.208443	0.84595	0.221324	0.788927
			0.814283	0.174231	0.064847	0.779506	0.132321	0.681782
			0.744692	0.19987	0.143403	0.787586	0.130507	0.7758
			0.840341	0.245981	0.190647	0.744619	0.057086	0.825159
			0.737449	0.292332	0.230988	0.880021	0.08306	0.805699
			0.823944	0.174499	0.128881	0.827457	0.052133	0.879766
			0.688023	0.261191	-0.00969	0.793021	0.096336	0.79461
			0.869119	0.299118	0.160062	0.835214	0.180499	0.777727
			0.78788	0.271826	0.104738	0.79438	0.106194	0.776737
			0.842249	0.293133	0.141519	0.80414	0.087791	0.698619
			0.773834	0.169181	0.209965	0.866967	0.111707	0.721073
			0.78752	0.277469	0.187963	0.753205	0.062011	0.790183
			0.878385	0.318821	0.058959	0.740351	0.066371	0.789676
			0.780059	0.225301	0.147833	0.8557	0.118229	0.840341
			0.744801	0.242424	0.14896	0.742396	0.12259	0.734789
			0.7716	0.251065	-0.05722	0.813383	0.155824	0.709699
			0.79501	0.291717	0.133817	0.80789	0.142986	0.803793
			0.645404	0.256558	0.123487	0.761247	0.05682	0.794007
			0.773414	0.297238	0.160473	0.887115	0.119201	0.788167
			0.692717	0.233716	0.128458	0.82878	0.146764	0.732332
			0.763877	0.229642	0.010187	0.700337	0.123686	0.757691
			0.83773	0.181287	0.136868	0.802718	0.054516	0.802775
			0.76001	0.222195	0.133552	0.817292	0.067909	0.823803
			0.737812	0.299232	0.109792	0.73161	0.043144	0.669753
			0.762914	0.131659	0.108005	0.834585	0.047461	0.823009
			0.749194	0.19987	0.217232	0.776559	0.049386	0.702112
			0.812968	0.269703	0.137311	0.84625	0.04725	0.757188
			0.649501	0.298603	-0.01051	0.821178	0.070488	0.796409
			0.806722	0.249347	0.158952	0.809841	0.013332	0.725189
			0.819042	0.216877	0.109963	0.785921	0.140329	0.789809
			0.800337	0.211798	0.087189	0.740737	0.105145	0.677495
			0.844479	0.270073	0.281705	0.836663	0.120916	0.820858
			0.802872	0.195379	0.314106	0.779249	0.103683	0.757614
			0.822643	0.203285	0.040445	0.794912	0.060731	0.760967
			0.80617	0.24812	0.051468	0.741898	0.079655	0.752543
			0.678404	0.245402	0.113891	0.862456	0.108845	0.814091
			0.910459	0.231513	0.29514	0.812076	0.119862	0.727968
			0.815505	0.212683	-0.01385	0.872286	0.221173	0.81707
			0.705149	0.211045	0.204628	0.788256	0.131717	0.780278
			0.875578	0.29653	0.095841	0.800655	0.149141	0.762059
			0.854387	0.243508	0.213763	0.849241	0.106427	0.7493
			0.733872	0.265925	0.122872	0.750386	0.093683	0.84299
			0.833241	0.274139	0.257825	0.691804	0.098038	0.711688
			0.88848	0.242277	0.060219	0.872915	0.139198	0.734657
			0.922958	0.212771	0.094362	0.839225	0.124699	0.776786
			0.861745	0.183794	0.118729	0.839335	0.091085	0.795779
			0.784807	0.275362	0.014882	0.82793	0.073782	0.7307
			0.739357	0.221285	0.215966	0.82384	0.157227	0.819452
			0.756638	0.213505	0.102504	0.875264	0.107369	0.71006
			0.800219	0.25638	0.104822	0.805909	0.234505	0.76823
			0.800464	0.235503	0.016393	0.812884	0.095865	0.850858
			0.821322	0.252915	0.115044	0.788584	0.145404	0.804446
			0.775648	0.249456	0.133449	0.746917	0.054355	0.807322
			0.813654	0.291289	0.138502	0.814772	0.123583	0.683982
			0.70651	0.208443	0.09325	0.874883	0.163303	0.662197
			0.815838	0.052133	0.187633	0.789695	0.148584	0.676022
			0.778271	0.04268	0.160062	0.812219	0.02805	0.733204
			0.85956	0.082755	0.099013	0.864315	0.090273	0.739522
			0.666825	0.057352	0.111858	0.837247	0.126264	0.660084
			0.833567	0.041911	0.089309	0.788694	0.145299	0.74741
			0.817133	-0.00423	0.04268	0.823944	0.166231	0.745547
			0.760558	0.063017	0.22443	0.886033	0.085237	0.730648
			0.809493	0.080552	0.202516	0.786994	0.093918	0.836071
			0.856708	0.073434	-0.06665	0.866131	0.100572	0.816726
			0.784682	0.082081	0.016155	0.795866	0.078591	0.728261
			0.85664	0.028089	0.047363	0.824605	0.206607	0.579436
			0.738144	0.044095	0.087103	0.846584	0.038236	-0.00361
			0.79716	0.036409	0.041138	0.811732	0.162189	0.690725
			0.81982	0.111717	0.090376	0.872286	0.100572	0.70679
			0.760271	0.040162	0.18631	0.857675	0.105337	0.821322
			0.734748	0.1184	0.145526	0.707651	0.134904	0.800753
			0.718706	0.059002	0.146894	0.791625	0.075978	0.734949
			0.861328	0.027731	0.133718	0.867732	0.07127	0.745547
			0.876052	0.063777	0.124097	0.680511	0.159664	0.779393
			0.830033	0.014974	0.155383	0.761414	0.07817	0.766072
			0.85408	0.088146	0.104822	0.802116	0.066316	0.794891
			0.882577	0.030721	0.131473	0.793259	0.152542	0.728015
			0.832991	0.044095	0.065966	0.803514	0.055331	0.729929
			0.893521	0.003161	0.294147	0.837377	0.07736	0.742615
			0.79646	0.00555	0.038618	0.84537	0.057271	0.830001
			0.816572	0.050247	0.415632	0.766925	0.148862	0.792141
			0.865862	0.049514	0.071546	0.779476	0.079107	0.664885
			0.79355	-0.04948	0.078204	0.844926	0.164747	0.811202
			0.810006	0.030817	0.022871	0.819002	0.084024	0.645442
			0.816542	0.010111	-0.02041	0.816383	0.117342	0.818122
			0.868938	9.34e-05	0.306091	0.717016	0.143744	0.763763
			0.789496	-0.04598	0.162585	0.737019	0.017287	0.841306
			0.817987	0.050328	0.015289	0.825392	0.102908	0.77979
			0.800917	0.031891	0.078685	0.841109	0.173554	0.671811
			0.840548	0.071368	0.085056	0.815289	0.112908	0.717165
			0.808718	-0.05527	0.174033	0.763653	0.05312	0.783658
			0.878809	-0.01658	0.073161	0.815306	0.108408	0.835225
			0.802389	0.135899	0.23255	0.897019	0.131817	0.783943
			0.958211	0.010765	0.037989	0.77848	0.227445	0.751158
			0.850628	0.020065	-0.05586	0.782793	0.080957	0.800109
			0.899776	-0.0057	0.142385	0.81648	0.043305	0.761025
			0.843872	-0.03745	0.212598	0.805384	0.109748	0.684228
			0.778769	0.045181	0.147791	0.824605	0.125926	0.786325
			0.76781	-0.00011	0.173554	0.720612	0.0897	0.741562
			0.781254	0.034581	0.002068	0.889323	0.095288	0.7413
			0.816606	0.044378	0.256646	0.721478	0.238945	0.724131
			0.894149	0.132112	0.018685	0.772683	0.223588	0.723131
			0.780461	0.233716	0.16397	0.787856	0.120866	0.67237
			0.878228	0.260694	0.115044	0.842366	0.039121	0.67573
			0.820655	0.237017	0.085619	0.782451	0.104978	0.830702
			0.853349	0.31171	0.157121	0.837625	0.094483	0.769871
			0.783324	0.205686	-0.03121	0.799624	0.128371	0.748292
			0.857626	0.234721	0.044586	0.755997	0.198459	0.794661
			0.827953	0.352673	0.073517	0.846024	0.105145	0.769362
			0.744406	0.315654	0.047849	0.769881	0.12882	0.783534
			0.798032	0.099434	0.145526	0.817095	0.130629	0.681744
			0.790063	0.30634	-0.00551	0.846761	0.053389	0.798545
			0.846096	0.223832	0.095697	0.853882	0.091641	0.821322
			0.781805	0.238373	0.050402	0.818716	0.089345	0.679323
			0.822523	0.268739	0.087295	0.747366	0.121727	0.695883
			0.758885	0.33651	0.10398	0.75891	0.081196	0.735683
			0.714054	0.366177	0.017525	0.804961	0.105227	0.725598
			0.715603	0.315356	0.109415	0.703576	0.117359	0.789537
			0.782738	0.238373	0.036709	0.732848	0.141032	0.80259
			0.733397	0.253225	0.006875	0.811991	0.129173	0.723695
			0.776786	0.28579	0.016269	0.789171	0.155465	0.707871
			0.832092	0.310473	0.160277	0.850956	0.086145	0.775648
			0.717342	0.413731	0.263228	0.781792	0.136133	0.81887
			0.794556	0.338984	0.255121	0.759008	0.111687	0.719112
			0.731407	0.257192	0.192514	0.789853	0.0748	0.796317
			0.763207	0.096418	0.048349	0.751476	0.07528	0.53264
			0.835109	0.185099	0.142529	0.795544	0.12029	0.710145
			0.746555	0.184285	0.076057	0.732886	0.114153	0.754943
			0.82283	0.316629	0.11153	0.813173	0.141461	0.692717
			0.688383	0.184139	0.087103	0.811912	0.076312	0.742153
			0.798051	0.238711	0.080489	0.817764	0.145019	0.67964
			0.791785	0.183498	0.158983	0.825398	0.145299	0.758768
			0.845524	0.236108	0.15934	0.786617	0.12343	0.769786
			0.783592	0.233324	0.111358	0.785443	0.084415	0.758325
			0.77836	0.209649	0.029804	0.821853	0.077454	0.758931
			0.810006	0.186992	0.192045	0.781007	0.167822	0.78873
			0.790903	0.281371	0.062234	0.876077	0.114209	0.671446
			0.814126	0.180545	-0.00722	0.828699	0.08646	0.847328
			0.778146	0.143185	0.162174	0.792483	0.09902	0.760082
			0.83753	0.18899	-0.05602	0.796152	0.117121	0.779078
			0.907704	0.262497	-0.00799	0.796152	0.126849	0.818741
			0.768459	0.213327	0.165976	0.810712	0.161217	0.78022
			0.785049	0.201964	0.019875	0.757869	0.107729	0.74741
			0.794711	0.14352	0.164345	0.7493	0.152542	0.776559
			0.842546	0.325111	0.030077	0.780948	0.160146	0.75242
			0.784554	0.225912	0.069705	0.830396	0.107575	0.789676
			0.826717	0.217946	0.142529	0.833345	0.065792	0.744619
			0.777582	0.155162	0.160448	0.832432	0.102166	0.704322
			0.741156	0.247269	0.236805	0.708109	0.092326	0.75408
			0.863188	0.190539	0.094497	0.783166	0.095952	0.784099
			0.752042	0.157316	0.099099	0.790729	0.040546	0.733435
			0.77601	0.172258	0.137565	0.835831	0.11617	0.708455
			0.780862	0.217877	0.183832	0.808184	0.096299	0.721965
			0.853639	0.268268	0.175219	0.835567	0.096297	0.765141
			0.802502	0.290545	0.008868	0.73161	0.111443	0.795756
			0.781571	0.279094	0.153796	0.827524	0.097856	0.721007
			0.853639	0.234122	0.087262	0.72525	0.203227	0.748045
			0.83012	0.333498	0.21477	0.722459	0.144426	0.732926
			0.794661	0.346405	0.245482	0.737089	0.108919	0.781071
			0.835976	0.244178	0.118802	0.783013	0.126765	0.720565
			0.854427	0.26692	0.029126	0.811265	0.130348	0.750089
			0.777848	0.3298	0.107867	0.876933	0.142634	0.781519
			0.799991	0.313501	-0.0162	0.727286	0.123661	0.340282
			0.738544	0.266236	0.118693	0.824858	0.141675	0.131762
			0.725598	0.285653	0.143905	0.774014	0.185169	0.101131
			0.763264	0.418263	0.105641	0.794711	0.125407	0.412391
			0.795394	0.214011	0.044378	0.807877	0.154309	0.797996
			0.736292	0.264764	0.065014	0.816594	0.196141	0.782754
			0.687174	0.189494	0.10961	0.868533	0.152902	0.7921
			0.804883	0.290061	0.086319	0.792654	0.156971	0.852474
			0.805068	0.279094	0.128458	0.863574	0.147706	0.719602
			0.786946	0.155162	0.128458	0.870968	0.091347	0.698817
			0.804883	0.251065	0.300699	0.782451	0.129034	0.728545
			0.747799	0.2252	0.049835	0.79716	0.064272	0.804823
			0.891709	0.243012	-0.00575	0.762893	0.148211	0.741156
			0.786325	0.2472	0.201648	0.766292	0.138502	0.773384
			0.68107	0.234268	0.170718	0.821018	0.110811	0.650665
			0.710675	0.293323	0.083424	0.872286	0.158597	0.732586
			0.854565	0.240987	0.05482	0.847538	0.158383	0.772226
			0.77983	0.252915	0.193773	0.805068	0.138328	0.736909
			0.758636	0.205888	0.122954	0.825676	0.135968	0.751009
			0.809493	0.292065	0.07301	0.789743	0.093812	0.771264
			0.82874	0.197928	0.037254	0.773128	0.115044	0.832742
			0.821805	0.149881	0.10808	0.802433	0.094988	0.748456
			0.815491	0.219285	-0.01768	0.768424	0.084777	0.800399
			0.74818	0.259637	0.133359	0.783278	0.10192	0.803299
			0.825599	0.203285	0.111086	0.854991	0.09754	0.151832
			0.837842	0.172219	0.145669	0.83719	0.182773	0.451847
			0.682277	0.388863	0.052133	0.752185	0.151809	0.759408
			0.819568	0.162138	0.098131	0.796139	0.135465	0.742226
			0.7832	0.166746	0.156697	0.780723	0.107659	0.79716
			0.800464	0.170566	0.120068	0.718988	0.075212	0.75174
			0.719506	0.216395	0.12227	0.865225	0.116332	0.805068
			0.763953	0.259836	0.141519	0.867797	0.10487	0.761829
			0.707361	0.178428	0.097938	0.902656	0.167743	0.760558
			0.781408	0.17613	0.03049	0.833047	0.128132	0.796262
			0.826271	0.356163	0.077841	0.863201	0.124129	0.772349
			0.726656	0.199155	0.138928	0.833525	0.144068	0.79886
			0.785762	0.203285	0.21024	0.751987	0.122807	0.663392
			0.816135	0.258402	0.005442	0.79716	0.132961	0.711337
			0.743171	0.158092	0.076644	0.884874	0.178676	0.782196
			0.840533	0.183464	0.179213	0.870937	0.152899	0.661391
			0.840799	0.144426	0.04323	0.869645	0.122697	0.700685
			0.70487	0.321778	0.161281	0.884274	0.126	0.80561
			0.778219	0.258666	0.09021	0.786842	0.117935	0.79263
			0.80422	0.183539	0.223481	0.801401	0.133631	0.795565
			0.73331	0.271534	0.076923	0.851771	0.179268	0.772226
			0.769577	0.213327	-0.02126	0.808697	0.19826	0.774266
			0.839772	0.240754	0.014069	0.863773	0.196799	0.805355
			0.876128	0.215299	0.21558	0.770277	0.124075	0.82891
			0.835976	0.284501	0.047892	0.683065	0.144907	0.76823
			0.78873	0.226613	0.155064	0.743486	0.120271	0.707929
			0.770081	0.349194	0.141848	0.746168	0.111848	0.769053
			0.728261	0.307426	0.131084	0.778707	0.138502	0.768161
			0.706201	0.159745	0.133281	0.874517	0.12431	0.752543
			0.774266	0.289625	0.023761	0.726572	0.160127	0.779078
			0.803536	0.235594	0.198608	0.794027	0.112742	0.658703
			0.72163	0.268208	0.094362	0.880631	0.079402	0.746524
			0.847956	0.222291	0.036463	0.810289	0.114519	0.776479
			0.808731	0.361579	0.062234	0.772642	0.154777	0.839486
			0.876901	0.270987	0.073673	0.770567	0.143962	0.854677
			0.860183	0.325111	0.206755	0.763836	0.13053	0.762792
			0.80417	0.307923	0.212771	0.743486	0.086873	0.789141
			0.783851	0.415976	0.234918	0.832511	0.165808	0.704433
			0.768634	0.28704	0.180691	0.801401	0.173322	0.720732
			0.881149	0.268982	0.196174	0.791457	0.127045	0.675264
			0.686707	0.300699	0.24406	0.866489	0.09385	0.744463
			0.865684	0.37986	-0.01888	0.940933	0.103177	0.725743
			0.84476	0.248889	0.192389	0.739982	0.112959	0.687766
			0.773353	0.153616	0.189346	0.780143	0.124485	0.794848
			0.762641	0.209999	0.068849	0.824193	0.141212	0.722268
			0.821062	0.234973	0.126849	0.703744	0.119374	0.649621
			0.879112	0.230688	0.132112	0.799275	0.100445	0.701289
			0.787943	0.245556	0.035559	0.7513	0.142123	0.827203
			0.842575	0.281371	0.060352	0.821018	0.093313	0.725873
			0.6686	0.14803	0.089114	0.842398	0.123128	0.705431
			0.770312	0.232872	0.126427	0.833446	0.120594	0.731534
			0.696049	0.250913	0.223085	0.82851	0.156869	0.619616
			0.849925	0.330702	0.081335	0.836171	0.158209	0.794007
			0.744498	0.24812	0.0564	0.782092	0.135013	0.735655
			0.739329	0.302405	0.204406	0.830906	0.163267	0.810006
			0.81546	0.242487	0.190339	0.85491	0.124436	0.834095
			0.79716	0.242327	-0.04183	0.830486	0.115335	0.823181
			0.793486	0.212517	0.076988	0.84537	0.130033	0.827203
			0.751374	0.223085	0.186004	0.760271	0.135533	0.680067
			0.774266	0.192389	-0.1096	0.782267	0.127976	0.405273
			0.796221	0.262432	0.048496	0.82948	0.099245	0.177438
			0.836976	0.117768	0.130328	0.661454	0.123858	0.332372
			0.754033	0.219356	0.237699	0.789559	0.18501	0.729039
			0.741562	0.302619	0.250913	0.775085	0.107108	0.79335
			0.749791	0.316029	0.136582	0.85133	0.172319	0.8557
			0.883856	0.282106	0.102334	0.778749	0.125219	0.750432
			0.790903	0.377603	0.122153	0.801858	0.099632	0.75966
			0.818329	0.285273	0.145489	0.82059	0.188	0.733294
			0.790325	0.286014	0.011351	0.804683	0.127161	0.807793
			0.656404	0.200913	0.118341	0.821985	0.183943	0.827099
			0.776786	0.262432	0.138859	0.765648	0.048866	0.747619
			0.790183	0.231868	0.10587	0.810779	0.164806	0.786806
			0.792961	0.160146	0.078487	0.739289	0.172855	0.746482
			0.790494	0.426112	0.149854	0.867123	0.24043	0.860577
			0.804446	0.259259	0.091085	0.833912	0.107098	0.782135
			0.788743	0.289625	0.203187	0.88871	0.139471	0.743333
			0.811025	0.259679	-0.02073	0.811237	0.154809	0.816231
			0.823165	0.266504	0.106968	0.7977	0.118879	0.770171
			0.85408	0.300699	-0.00151	0.797693	0.155748	0.718936
			0.803536	0.250725	0.16085	0.803793	0.092764	0.762237
			0.652837	0.246796	0.197642	0.803877	0.138502	0.724518
			0.752042	0.241583	0.23009	0.853049	0.09754	0.737762
			0.771837	0.310098	0.181446	0.824473	0.118708	0.742426
			0.80315	0.151479	0.031392	0.774266	0.103943	0.771689
			0.704912	0.345294	0.192718	0.779137	0.177885	0.728261
			0.823574	0.351251	0.182494	0.841109	0.181347	0.705387
			0.893041	0.169217	0.059976	0.807294	0.144586	0.807132
			0.861794	0.115944	0.047225	0.814964	0.082629	0.758086
			0.823165	0.259029	0.040252	0.845679	0.141848	0.74651
			0.740622	0.232346	0.126092	0.820252	0.188458	0.762345
			0.7903	0.409927	0.089203	0.836212	0.076572	0.796515
			0.75628	0.101991	0.129155	0.860005	0.111507	0.725758
			0.821322	0.127564	0.037098	0.796188	0.090559	0.816214
			0.787742	0.264911	0.043414	0.863497	0.117849	0.777407
			0.788112	0.23183	0.127996	0.852371	0.172819	0.785956
			0.776336	0.336772	0.03342	0.732053	0.087315	0.769786
			0.718288	0.166746	0.080489	0.856427	0.12478	0.680511
			0.807294	0.231513	0.136494	0.777132	0.150802	0.760766
			0.802176	0.240754	0.115944	0.839752	0.097069	0.705073
			0.769386	0.185677	0.122954	0.782451	0.070674	0.690906
			0.821322	0.174204	0.120192	0.801756	0.157818	0.645404
			0.815323	0.221949	-0.01768	0.769939	0.116466	0.728528
			0.818817	0.099685	0.061556	0.806815	0.11199	0.728528
			0.818512	0.243172	0.11206	0.866448	0.072305	0.800057
			0.829967	0.164092	0.239903	0.878678	0.162511	0.805355
			0.754959	0.256718	0.127161	0.861466	0.10435	0.68936
			0.768729	0.253957	0.073736	0.720947	0.177253	0.755751
			0.845873	0.286647	0.142449	0.775021	0.156485	0.847657
			0.751009	0.188876	0.046484	0.801283	0.156769	0.735818
			0.759968	0.306835	0.156573	0.831716	0.066762	0.781182
			0.833803	0.295935	0.021717	0.84917	0.106374	0.718988
			0.805209	0.304277	0.155137	0.79716	0.192143	0.736486
			0.736089	0.285273	0.207085	0.775599	0.123643	0.806475
			0.748593	0.256828	0.194406	0.747254	0.117255	0.765141
			0.821539	0.314632	0.183389	0.76119	0.122171	0.731342
			0.753511	0.255624	0.176767	0.806272	0.106374	0.75633
			0.733807	0.208443	0.189663	0.803036	0.157367	0.710191
			0.744619	0.309511	0.098372	0.765858	0.083472	0.736542
			0.633428	0.156191	0.185924	0.86541	0.150425	0.794758
			0.748045	0.220541	0.144174	0.657031	0.133359	0.72337
			0.818741	0.136868	0.165078	0.805178	0.1184	0.67778
			0.82108	0.165798	0.192463	0.794411	0.107197	0.728261
			0.8064	0.338273	0.156142	0.772917	0.134233	0.748642
			0.758528	0.262988	0.160473	0.804537	0.12622	0.785956
			0.805068	0.235784	0.034982	0.842267	0.106089	0.693565
			0.772182	0.183389	-0.03409	0.843719	0.137846	0.747465
			0.797892	0.26236	0.137048	0.804114	0.094132	0.768672
			0.787499	0.302454	0.183085	0.84976	0.106029	0.501404
[truncated: 149,657 more rows]

## Sheet: Fig.5J
Figure 5J
Distribution of the number of small RNA (sRNA) transitions between two target sites during dynamic binding events.
			# transitions/dynamic bindnig event
			N=13	N=35	S6-N15-S4	S4-N13-S6
			1	1	1	1
			1	1	1	2
			1	1	1	2
			1	1	1	2
			1	1	1	2
			1	1	1	2
			3	1	2	2
			4	1	2	4
			4	1	2	4
			9	1	2	4
			13	1	2	6
			1	2	2	8
			1	2	2	10
			1	1	2	10
			1	1	2	16
			1	1	2	1
			1	1	2	1
			1	1	3	2
			1	1	3	2
			1	1	3	2
			1	1	4	3
			1	1	4	4
			1	1	4	4
			1	1	5	4
			1	1	5	9
			1	1	5	12
			1	1	6	35
			1	1	6	54
			1	1	6
			1	1	6
			1	1	6
			1	1	6
			1	1	7
			1	1	7
			2	1	8
			2	1	9
			3	1	10
			3	1	12
			3	2	12
			3	2	14
			3	2	16
			4	2	16
			5	2	16
			5	2	18
			5	3	19
			6	3	21
			9	4	23
			10	5	24
			10	5	28
				6	28
					28
					29
					32
					32
					32
					36
					73
					96
					129
					1
					1
					1
					1
					2
					2
					2
					2
					2
					2
					2
					2
					3
					3
					3
					4
					5
					5
					5
					6
					6
					6
					6
					7
					8
					8
					8
					8
					8
					9
					9
					10
					11
					11
					12
					12
					12
					14
					14
					15
					15
					15
					16
					16
					17
					22
					26
					34
					38
					46
					63
					67
					90
					103
					157

[truncated: 8 more sheets: Fig.6, S5I-L, Fig.S1B-D, Fig.S3, Fig.S4A-B, Fig.S4E, Fig.S5C, Fig.S5E, Fig.S6H]
